# Supplementary material for: (μ-Butane-1,2,3,4-tetra­carboxyl­ato)bis­[triaqua­(1,10-phenanthroline)nickel(II)] hexa­hydrate
Source: Acta Crystallogr Sect E Struct Rep Online. 2010 Nov 10;66(Pt 12):m1537. doi: 10.1107/S1600536810045137 (PMC3011463; doi:10.1107/S1600536810045137)
Supplement: Supplementary file 1 [file e-66-m1537-sup1.cif]

##############################################################################
###                                                                        ###
###        Electronic paper (Acta Crystallographica Section E)             ###
###                                                                        ###
##############################################################################
#                                                                            #
# This CIF contains the data in a paper accepted for publication in Acta     #
# Crystallographica Section E. It conforms to the requirements of Notes      #
# for Authors for Section E, and has been peer reviewed under the auspices   #
# of the IUCr Commission on Journals.                                        #
#                                                                            #
# Full details of the Crystallographic Information File format               #
# are given in the paper "The Crystallographic Information File (CIF):       #
# a New Standard Archive File for Crystallography" by S. R. Hall, F. H.      #
# Allen and I. D. Brown [Acta Cryst. (1991), A47, 655-685].                  #
#                                                                            #
# The current version of the core CIF dictionary is obtainable from          #
# ftp://ftp.iucr.org/pub/cif_core.dic. The current version number is 2.4.    #
#                                                                            #
# Software is freely available for graphical display of the structure(s) in  #
# this CIF.  For information consult the CIF home page http://www.iucr.org/  #
# cif/home.html                                                              #
#                                                                            #
# This file may be used for bona fide research purposes within the           #
# scientific community so long as proper attribution is given to the journal # 
# article from which it was obtained.                                        #
#                                                                            #
##############################################################################
                                             
data_global
_audit_creation_method     'form.cif (version 2.0)'
_journal_data_validation_number     ?
_journal_date_recd_electronic     2010-10-31
_journal_date_accepted     2010-11-04
_journal_name_full     'Acta Crystallographica, Section E'
_journal_year     2010
_journal_volume     66
_journal_issue     12
_journal_page_first     m1537
_journal_page_last     m1537
_journal_paper_category     QM
_journal_coeditor_code     CV2791
_publ_contact_author_name     'Hong-Lin Zhu'
_publ_contact_author_address
;
   State Key Lab. Base of Novel Functional Materials and Preparation Science
   Center of Applied Solid State Chemistry Research
   Ningbo University
   Ningbo, Zhejiang
   315211, People's Republic of China
;
_publ_contact_author_email     'Zhuhonglin1@nbu.edu.cn'
_publ_contact_author_fax     '86 574 87600791'
_publ_contact_author_phone     '86 574 87600791'
_publ_section_title
;
(\m-Butane-1,2,3,4-tetracarboxylato)bis[triaqua(1,10-phenanthroline)nickel(II)]
hexahydrate
;
loop_
    _publ_author_name
    _publ_author_footnote
    _publ_author_address
    'Hong-lin Zhu' ?
;
State Key Laboratory Base of Novel Functional Materials and Preparation Science
Center of Applied Solid State Chemistry Research
Ningbo University
Ningbo, Zhejiang 315211, People's Republic of China
;
data_I
_audit_creation_method     SHELXL-97
_chemical_name_systematic
;
(\m-Butane-1,2,3,4-tetracarboxylato)bis[triaqua(1,10-phenanthroline)nickel(II)]
hexahydrate
;
_chemical_name_common     ?
_chemical_formula_moiety     'C32 H34 N2 Ni2 O14, 6(H2 O)'
_chemical_formula_sum     'C32 H46 N4 Ni2 O20'
_chemical_formula_iupac     '[Ni2 (C8 H6 O8) (C12 H8 N2)2 (H2 O)6], 6H2 O'
_chemical_formula_weight     924.15
_chemical_melting_point     ?
_symmetry_cell_setting     triclinic
_symmetry_space_group_name_H-M     'P -1'
_symmetry_space_group_name_Hall     '-P 1'
loop_
    _symmetry_equiv_pos_as_xyz
    'x, y, z'
    '-x, -y, -z'
_cell_length_a     9.0382(18)
_cell_length_b     9.5342(19)
_cell_length_c     12.253(3)
_cell_angle_alpha     91.90(3)
_cell_angle_beta     97.14(3)
_cell_angle_gamma     111.54(3)
_cell_volume     971.0(3)
_cell_formula_units_Z     1
_cell_measurement_reflns_used     6619
_cell_measurement_theta_min     3.06
_cell_measurement_theta_max     27.43
_cell_measurement_temperature     293(2)
_exptl_crystal_description     block
_exptl_crystal_colour     green
_exptl_crystal_size_max     0.43
_exptl_crystal_size_mid     0.39
_exptl_crystal_size_min     0.32
_exptl_crystal_density_diffrn     1.580
_exptl_crystal_density_meas     ?
_exptl_crystal_density_method     'not measured'
_exptl_crystal_F_000     482
_exptl_absorpt_coefficient_mu     1.057
_exptl_absorpt_correction_type     multi-scan
_exptl_absorpt_process_details     '(ABSCOR; Higashi, 1995)'
_exptl_absorpt_correction_T_min     0.641
_exptl_absorpt_correction_T_max     0.713
_exptl_special_details
;
;
_diffrn_ambient_temperature     293(2)
_diffrn_radiation_type     MoK\a
_diffrn_radiation_wavelength     0.71073
_diffrn_radiation_source     'fine-focus sealed tube'
_diffrn_radiation_monochromator     graphite
_diffrn_measurement_device_type     'Rigaku R-AXIS RAPID'
_diffrn_measurement_method     \w
_diffrn_detector_area_resol_mean     0
_diffrn_reflns_number     7940
_diffrn_reflns_av_R_equivalents     0.0222
_diffrn_reflns_av_sigmaI/netI     0.0330
_diffrn_reflns_theta_min     3.06
_diffrn_reflns_theta_max     27.43
_diffrn_reflns_theta_full     27.43
_diffrn_measured_fraction_theta_max     0.945
_diffrn_measured_fraction_theta_full     0.945
_diffrn_reflns_limit_h_min     -11
_diffrn_reflns_limit_h_max     11
_diffrn_reflns_limit_k_min     -12
_diffrn_reflns_limit_k_max     10
_diffrn_reflns_limit_l_min     -15
_diffrn_reflns_limit_l_max     15
_diffrn_standards_number     0
_diffrn_standards_interval_count     ?
_diffrn_standards_interval_time     0
_diffrn_standards_decay_%     0
_refine_special_details
;
Refinement of <i>F</i>^2^ against ALL reflections. The weighted <i>R</i>-factor
<i>wR</i> and goodness of fit <i>S</i> are based on <i>F</i>^2^, conventional
<i>R</i>-factors <i>R</i> are based on <i>F</i>, with <i>F</i> set to zero for
negative <i>F</i>^2^. The threshold expression of <i>F</i>^2^ >
\s(<i>F</i>^2^) is used only for calculating <i>R</i>-factors(gt) <i>etc</i>.
and is not relevant to the choice of reflections for refinement.
<i>R</i>-factors based on <i>F</i>^2^ are statistically about twice as large
as those based on <i>F</i>, and <i>R</i>- factors based on ALL data will be
even larger.
;
_reflns_number_total     4195
_reflns_number_gt     3499
_reflns_threshold_expression     I>2sigma(I)
_refine_ls_structure_factor_coef     Fsqd
_refine_ls_matrix_type     full
_refine_ls_R_factor_all     0.0477
_refine_ls_R_factor_gt     0.0343
_refine_ls_wR_factor_gt     0.0903
_refine_ls_wR_factor_ref     0.1082
_refine_ls_goodness_of_fit_ref     1.165
_refine_ls_restrained_S_all     1.165
_refine_ls_number_reflns     4195
_refine_ls_number_parameters     262
_refine_ls_number_restraints     0
_refine_ls_hydrogen_treatment     constr
_refine_ls_weighting_scheme     calc
_refine_ls_weighting_details
         'calc w=1/[\s^2^(Fo^2^)+(0.0364P)^2^+1.1101P] where P=(Fo^2^+2Fc^2^)/3'
_atom_sites_solution_hydrogens     geom
_atom_sites_solution_primary     direct
_atom_sites_solution_secondary     difmap
_refine_ls_shift/su_max     0.001
_refine_ls_shift/su_mean     0.000
_refine_diff_density_max     0.743
_refine_diff_density_min     -0.481
_refine_ls_extinction_method     none
_refine_ls_extinction_coef     ?
loop_
    _atom_type_symbol
    _atom_type_description
    _atom_type_scat_dispersion_real
    _atom_type_scat_dispersion_imag
    _atom_type_scat_source
    'C' 'C' 0.0033 0.0016
                         'International Tables Vol C Tables 4.2.6.8 and 6.1.1.4'
    'H' 'H' 0.0000 0.0000
                         'International Tables Vol C Tables 4.2.6.8 and 6.1.1.4'
    'N' 'N' 0.0061 0.0033
                         'International Tables Vol C Tables 4.2.6.8 and 6.1.1.4'
    'O' 'O' 0.0106 0.0060
                         'International Tables Vol C Tables 4.2.6.8 and 6.1.1.4'
    'Ni' 'Ni' 0.3393 1.1124
                         'International Tables Vol C Tables 4.2.6.8 and 6.1.1.4'
_computing_data_collection     'RAPID-AUTO (Rigaku, 1998)'
_computing_cell_refinement     'RAPID-AUTO (Rigaku, 1998)'
_computing_data_reduction     'CrystalStructure (Rigaku/MSC, 2004)'
_computing_structure_solution     'SHELXS97 (Sheldrick, 2008)'
_computing_structure_refinement     'SHELXL97 (Sheldrick, 2008)'
_computing_molecular_graphics     'SHELXTL (Sheldrick, 2008)'
_computing_publication_material     'SHELXL97 (Sheldrick, 2008)'
loop_
    _atom_site_type_symbol
    _atom_site_label
    _atom_site_fract_x
    _atom_site_fract_y
    _atom_site_fract_z
    _atom_site_U_iso_or_equiv
    _atom_site_adp_type
    _atom_site_calc_flag
    _atom_site_refinement_flags
    _atom_site_occupancy
    _atom_site_disorder_assembly
    _atom_site_disorder_group
    Ni Ni 0.68724(4) 0.80076(4) 0.76505(3) 0.02477(12) Uani d . 1 . .
    N N1 0.6678(3) 0.9786(3) 0.67867(18) 0.0276(5) Uani d . 1 . .
    N N2 0.7744(3) 0.7621(3) 0.62136(19) 0.0277(5) Uani d . 1 . .
    O O5 0.5825(3) 0.8507(3) 0.89489(17) 0.0423(5) Uani d . 1 . .
    H H5B 0.4869 0.8552 0.8872 0.051 Uiso d . 1 . .
    H H5C 0.6378 0.8539 0.9561 0.051 Uiso d . 1 . .
    O O6 0.4684(2) 0.6335(2) 0.69310(17) 0.0341(5) Uani d . 1 . .
    H H6B 0.4833 0.5630 0.7195 0.041 Uiso d . 1 . .
    H H6C 0.3783 0.6165 0.7092 0.041 Uiso d . 1 . .
    O O7 0.9146(2) 0.9445(2) 0.84282(16) 0.0293(4) Uani d . 1 . .
    H H7B 0.9588 0.9008 0.8865 0.035 Uiso d . 1 . .
    H H7C 0.9255 1.0310 0.8718 0.035 Uiso d . 1 . .
    O O1 0.7521(2) 0.6486(2) 0.84846(17) 0.0362(5) Uani d . 1 . .
    O O2 0.5423(2) 0.4320(2) 0.8157(2) 0.0425(5) Uani d . 1 . .
    C C1 0.6809(3) 0.5127(3) 0.8629(2) 0.0271(6) Uani d . 1 . .
    C C2 0.7714(3) 0.4396(3) 0.9396(2) 0.0290(6) Uani d . 1 . .
    H H2A 0.7638 0.3446 0.9035 0.035 Uiso calc R 1 . .
    H H2B 0.7215 0.4176 1.0059 0.035 Uiso calc R 1 . .
    C C3 0.9509(3) 0.5431(3) 0.9717(2) 0.0295(6) Uani d . 1 . .
    H H3A 0.9948 0.5802 0.9044 0.035 Uiso calc R 1 . .
    C C4 0.9715(3) 0.6820(3) 1.0517(2) 0.0309(6) Uani d . 1 . .
    O O3 0.9006(3) 0.6585(2) 1.13534(18) 0.0407(5) Uani d . 1 . .
    O O4 1.0589(3) 0.8098(2) 1.02824(17) 0.0347(5) Uani d . 1 . .
    C C5 0.6195(4) 1.0876(4) 0.7097(3) 0.0359(7) Uani d . 1 . .
    H H5A 0.5862 1.0870 0.7786 0.043 Uiso calc R 1 . .
    C C6 0.6166(4) 1.2032(4) 0.6433(3) 0.0434(8) Uani d . 1 . .
    H H6A 0.5815 1.2773 0.6678 0.052 Uiso calc R 1 . .
    C C7 0.6657(4) 1.2063(4) 0.5420(3) 0.0415(8) Uani d . 1 . .
    H H7A 0.6635 1.2821 0.4967 0.050 Uiso calc R 1 . .
    C C8 0.7197(4) 1.0935(4) 0.5066(2) 0.0347(6) Uani d . 1 . .
    C C9 0.7752(4) 1.0884(4) 0.4024(3) 0.0431(8) Uani d . 1 . .
    H H9A 0.7787 1.1638 0.3554 0.052 Uiso calc R 1 . .
    C C10 0.8223(4) 0.9765(4) 0.3714(2) 0.0427(8) Uani d . 1 . .
    H H10A 0.8570 0.9755 0.3032 0.051 Uiso calc R 1 . .
    C C11 0.8201(4) 0.8591(4) 0.4419(2) 0.0346(7) Uani d . 1 . .
    C C12 0.8641(4) 0.7363(4) 0.4137(3) 0.0432(8) Uani d . 1 . .
    H H12A 0.8931 0.7258 0.3446 0.052 Uiso calc R 1 . .
    C C13 0.8637(4) 0.6342(4) 0.4880(3) 0.0460(8) Uani d . 1 . .
    H H13A 0.8919 0.5528 0.4698 0.055 Uiso calc R 1 . .
    C C14 0.8207(4) 0.6510(3) 0.5925(3) 0.0361(7) Uani d . 1 . .
    H H14A 0.8248 0.5817 0.6433 0.043 Uiso calc R 1 . .
    C C15 0.7721(3) 0.8636(3) 0.5468(2) 0.0278(6) Uani d . 1 . .
    C C16 0.7193(3) 0.9821(3) 0.5787(2) 0.0265(6) Uani d . 1 . .
    O O8 0.1691(3) 0.5950(3) 0.74263(19) 0.0460(6) Uani d . 1 . .
    H H8A 0.1488 0.5207 0.7791 0.055 Uiso d . 1 . .
    H H8B 0.2014 0.6772 0.7847 0.055 Uiso d . 1 . .
    O O9 0.6790(3) 0.8105(2) 0.10898(17) 0.0368(5) Uani d . 1 . .
    H H9B 0.6128 0.7421 0.1314 0.044 Uiso d . 1 . .
    H H9C 0.7676 0.7992 0.1111 0.044 Uiso d . 1 . .
    O O10 0.7218(3) 0.1261(3) 0.11685(18) 0.0414(5) Uani d . 1 . .
    H H10B 0.7796 0.1543 0.0685 0.050 Uiso d . 1 . .
    H H10C 0.6930 0.0308 0.1270 0.050 Uiso d . 1 . .
loop_
    _atom_site_aniso_label
    _atom_site_aniso_U_11
    _atom_site_aniso_U_22
    _atom_site_aniso_U_33
    _atom_site_aniso_U_12
    _atom_site_aniso_U_13
    _atom_site_aniso_U_23
    Ni 0.02751(19) 0.0260(2) 0.02009(18) 0.00896(15) 0.00360(12) 0.00473(13)
    N1 0.0332(12) 0.0274(12) 0.0232(11) 0.0130(10) 0.0028(9) 0.0010(9)
    N2 0.0303(12) 0.0245(12) 0.0271(11) 0.0088(10) 0.0050(9) 0.0010(9)
    O5 0.0404(12) 0.0683(16) 0.0246(10) 0.0258(12) 0.0092(9) 0.0079(10)
    O6 0.0273(10) 0.0366(12) 0.0340(11) 0.0079(9) 0.0003(8) 0.0058(9)
    O7 0.0298(10) 0.0219(9) 0.0316(10) 0.0056(8) 0.0010(8) -0.0010(8)
    O1 0.0333(11) 0.0268(11) 0.0411(12) 0.0053(9) -0.0048(9) 0.0126(9)
    O2 0.0284(11) 0.0325(12) 0.0570(14) 0.0039(10) -0.0069(10) 0.0115(10)
    C1 0.0299(14) 0.0277(14) 0.0254(13) 0.0121(12) 0.0061(10) 0.0038(11)
    C2 0.0279(14) 0.0259(14) 0.0317(14) 0.0088(12) 0.0014(11) 0.0065(11)
    C3 0.0286(14) 0.0297(15) 0.0299(14) 0.0101(12) 0.0051(11) 0.0063(11)
    C4 0.0323(14) 0.0278(15) 0.0372(15) 0.0141(13) 0.0122(12) 0.0042(12)
    O3 0.0549(14) 0.0318(11) 0.0429(12) 0.0187(11) 0.0256(10) 0.0068(9)
    O4 0.0410(12) 0.0183(10) 0.0408(12) 0.0043(9) 0.0133(9) -0.0007(8)
    C5 0.0408(17) 0.0344(16) 0.0326(15) 0.0155(14) 0.0025(12) -0.0020(12)
    C6 0.052(2) 0.0318(17) 0.0468(19) 0.0198(16) -0.0031(15) -0.0022(14)
    C7 0.0484(19) 0.0286(16) 0.0433(18) 0.0126(15) -0.0047(14) 0.0088(13)
    C8 0.0374(16) 0.0332(16) 0.0275(14) 0.0081(13) -0.0024(12) 0.0074(12)
    C9 0.0454(18) 0.048(2) 0.0273(15) 0.0073(16) 0.0024(13) 0.0158(14)
    C10 0.0431(18) 0.056(2) 0.0204(14) 0.0082(16) 0.0061(12) 0.0070(13)
    C11 0.0298(14) 0.0429(17) 0.0242(14) 0.0065(13) 0.0027(11) -0.0031(12)
    C12 0.0417(17) 0.052(2) 0.0313(16) 0.0119(16) 0.0088(13) -0.0114(15)
    C13 0.0459(19) 0.047(2) 0.048(2) 0.0214(17) 0.0077(15) -0.0147(16)
    C14 0.0389(16) 0.0293(15) 0.0414(17) 0.0140(13) 0.0071(13) 0.0003(13)
    C15 0.0273(13) 0.0307(15) 0.0211(12) 0.0067(12) 0.0023(10) -0.0006(10)
    C16 0.0271(13) 0.0255(14) 0.0222(13) 0.0051(11) 0.0008(10) 0.0021(10)
    O8 0.0597(15) 0.0415(13) 0.0427(13) 0.0203(12) 0.0224(11) 0.0110(10)
    O9 0.0392(12) 0.0368(12) 0.0362(11) 0.0151(10) 0.0084(9) 0.0080(9)
    O10 0.0485(13) 0.0418(13) 0.0422(12) 0.0214(11) 0.0208(10) 0.0104(10)
_geom_special_details
;
All e.s.d.'s (except the e.s.d. in the dihedral angle between two l.s. planes)
are estimated using the full covariance matrix. The cell e.s.d.'s are taken
into account individually in the estimation of e.s.d.'s in distances, angles
and torsion angles; correlations between e.s.d.'s in cell parameters are only
used when they are defined by crystal symmetry. An approximate (isotropic)
treatment of cell e.s.d.'s is used for estimating e.s.d.'s involving l.s.
planes.
;
loop_
    _geom_bond_atom_site_label_1
    _geom_bond_atom_site_label_2
    _geom_bond_site_symmetry_2
    _geom_bond_distance
    _geom_bond_publ_flag
    Ni O1 . 2.017(2) ?
    Ni O5 . 2.076(2) ?
    Ni N1 . 2.078(2) ?
    Ni O7 . 2.090(2) ?
    Ni N2 . 2.091(2) ?
    Ni O6 . 2.095(2) ?
    N1 C5 . 1.328(4) ?
    N1 C16 . 1.361(3) ?
    N2 C14 . 1.326(4) ?
    N2 C15 . 1.356(4) ?
    O5 H5B . 0.8747 ?
    O5 H5C . 0.8409 ?
    O6 H6B . 0.8032 ?
    O6 H6C . 0.8211 ?
    O7 H7B . 0.8391 ?
    O7 H7C . 0.8530 ?
    O1 C1 . 1.247(3) ?
    O2 C1 . 1.256(3) ?
    C1 C2 . 1.519(4) ?
    C2 C3 . 1.549(4) ?
    C2 H2A . 0.9700 ?
    C2 H2B . 0.9700 ?
    C3 C3 2_767 1.537(5) ?
    C3 C4 . 1.561(4) ?
    C3 H3A . 0.9800 ?
    C4 O4 . 1.251(4) ?
    C4 O3 . 1.259(4) ?
    C5 C6 . 1.397(5) ?
    C5 H5A . 0.9300 ?
    C6 C7 . 1.367(5) ?
    C6 H6A . 0.9300 ?
    C7 C8 . 1.410(5) ?
    C7 H7A . 0.9300 ?
    C8 C16 . 1.403(4) ?
    C8 C9 . 1.435(4) ?
    C9 C10 . 1.346(5) ?
    C9 H9A . 0.9300 ?
    C10 C11 . 1.433(5) ?
    C10 H10A . 0.9300 ?
    C11 C15 . 1.411(4) ?
    C11 C12 . 1.413(5) ?
    C12 C13 . 1.354(5) ?
    C12 H12A . 0.9300 ?
    C13 C14 . 1.405(5) ?
    C13 H13A . 0.9300 ?
    C14 H14A . 0.9300 ?
    C15 C16 . 1.439(4) ?
    O8 H8A . 0.8255 ?
    O8 H8B . 0.8567 ?
    O9 H9B . 0.7902 ?
    O9 H9C . 0.8441 ?
    O10 H10B . 0.8251 ?
    O10 H10C . 0.8664 ?
loop_
    _geom_contact_atom_site_label_1
    _geom_contact_atom_site_label_2
    _geom_contact_distance
    _geom_contact_site_symmetry_1
    _geom_contact_site_symmetry_2
    _geom_contact_publ_flag
    Cg1 Cg1 3.646(2) . 2_676 ?
    Cg1 Cg3 3.781(2) . 2_676 ?
    Cg2 Cg3 3.642(2) . 2_776 ?
loop_
    _geom_angle_atom_site_label_1
    _geom_angle_atom_site_label_2
    _geom_angle_atom_site_label_3
    _geom_angle_site_symmetry_1
    _geom_angle_site_symmetry_3
    _geom_angle
    _geom_angle_publ_flag
    O1 Ni O5 . . 92.22(10) ?
    O1 Ni N1 . . 168.90(9) ?
    O5 Ni N1 . . 93.36(9) ?
    O1 Ni O7 . . 81.02(8) ?
    O5 Ni O7 . . 90.53(9) ?
    N1 Ni O7 . . 89.35(9) ?
    O1 Ni N2 . . 94.72(10) ?
    O5 Ni N2 . . 172.60(9) ?
    N1 Ni N2 . . 80.24(9) ?
    O7 Ni N2 . . 93.08(9) ?
    O1 Ni O6 . . 91.78(9) ?
    O5 Ni O6 . . 91.48(9) ?
    N1 Ni O6 . . 97.65(9) ?
    O7 Ni O6 . . 172.59(8) ?
    N2 Ni O6 . . 85.75(9) ?
    C5 N1 C16 . . 118.2(3) ?
    C5 N1 Ni . . 129.1(2) ?
    C16 N1 Ni . . 112.61(18) ?
    C14 N2 C15 . . 117.9(3) ?
    C14 N2 Ni . . 129.5(2) ?
    C15 N2 Ni . . 112.43(18) ?
    Ni O5 H5B . . 123.9 ?
    Ni O5 H5C . . 111.3 ?
    H5B O5 H5C . . 124.2 ?
    Ni O6 H6B . . 96.9 ?
    Ni O6 H6C . . 128.3 ?
    H6B O6 H6C . . 98.2 ?
    Ni O7 H7B . . 112.7 ?
    Ni O7 H7C . . 118.6 ?
    H7B O7 H7C . . 110.8 ?
    C1 O1 Ni . . 133.77(19) ?
    O1 C1 O2 . . 124.4(3) ?
    O1 C1 C2 . . 117.3(2) ?
    O2 C1 C2 . . 118.3(3) ?
    C1 C2 C3 . . 111.9(2) ?
    C1 C2 H2A . . 109.2 ?
    C3 C2 H2A . . 109.2 ?
    C1 C2 H2B . . 109.2 ?
    C3 C2 H2B . . 109.2 ?
    H2A C2 H2B . . 107.9 ?
    C3 C3 C2 2_767 . 111.6(3) ?
    C3 C3 C4 2_767 . 108.1(3) ?
    C2 C3 C4 . . 111.4(2) ?
    C3 C3 H3A 2_767 . 108.5 ?
    C2 C3 H3A . . 108.5 ?
    C4 C3 H3A . . 108.5 ?
    O4 C4 O3 . . 124.4(3) ?
    O4 C4 C3 . . 117.3(2) ?
    O3 C4 C3 . . 118.3(3) ?
    N1 C5 C6 . . 122.8(3) ?
    N1 C5 H5A . . 118.6 ?
    C6 C5 H5A . . 118.6 ?
    C7 C6 C5 . . 119.4(3) ?
    C7 C6 H6A . . 120.3 ?
    C5 C6 H6A . . 120.3 ?
    C6 C7 C8 . . 119.4(3) ?
    C6 C7 H7A . . 120.3 ?
    C8 C7 H7A . . 120.3 ?
    C16 C8 C7 . . 117.4(3) ?
    C16 C8 C9 . . 119.2(3) ?
    C7 C8 C9 . . 123.4(3) ?
    C10 C9 C8 . . 121.2(3) ?
    C10 C9 H9A . . 119.4 ?
    C8 C9 H9A . . 119.4 ?
    C9 C10 C11 . . 121.1(3) ?
    C9 C10 H10A . . 119.4 ?
    C11 C10 H10A . . 119.4 ?
    C15 C11 C12 . . 116.6(3) ?
    C15 C11 C10 . . 119.3(3) ?
    C12 C11 C10 . . 124.2(3) ?
    C13 C12 C11 . . 119.6(3) ?
    C13 C12 H12A . . 120.2 ?
    C11 C12 H12A . . 120.2 ?
    C12 C13 C14 . . 120.0(3) ?
    C12 C13 H13A . . 120.0 ?
    C14 C13 H13A . . 120.0 ?
    N2 C14 C13 . . 122.4(3) ?
    N2 C14 H14A . . 118.8 ?
    C13 C14 H14A . . 118.8 ?
    N2 C15 C11 . . 123.4(3) ?
    N2 C15 C16 . . 117.2(2) ?
    C11 C15 C16 . . 119.3(3) ?
    N1 C16 C8 . . 122.7(3) ?
    N1 C16 C15 . . 117.4(2) ?
    C8 C16 C15 . . 119.9(3) ?
    H8A O8 H8B . . 111.0 ?
    H9B O9 H9C . . 112.7 ?
    H10B O10 H10C . . 114.8 ?
loop_
    _geom_hbond_atom_site_label_D
    _geom_hbond_atom_site_label_H
    _geom_hbond_atom_site_label_A
    _geom_hbond_site_symmetry_D
    _geom_hbond_site_symmetry_H
    _geom_hbond_site_symmetry_A
    _geom_hbond_distance_DH
    _geom_hbond_distance_HA
    _geom_hbond_distance_DA
    _geom_hbond_angle_DHA
    _geom_hbond_publ_flag
    O5 H5B O10 . . 2_666 0.87 1.95 2.826(4) 175 y
    O5 H5C O9 . . 1_556 0.84 1.95 2.745(3) 157 y
    O6 H6B O2 . . 1_555 0.80 1.91 2.698(3) 165 y
    O6 H6C O8 . . 1_555 0.82 1.92 2.741(4) 175 y
    O7 H7B O4 . . 1_555 0.84 2.21 3.033(3) 168 y
    O7 H7C O4 . . 2_777 0.85 1.87 2.700(3) 163 y
    O8 H8A O3 . . 2_667 0.83 1.97 2.798(3) 179 y
    O8 H8B O10 . . 2_666 0.86 2.03 2.891(4) 179 y
    O9 H9B O2 . . 2_666 0.79 1.93 2.721(3) 177 y
    O9 H9C O3 . . 1_554 0.84 2.11 2.867(4) 149 y
    O10 H10B O4 . . 2_766 0.82 1.93 2.743(3) 166 y
    O10 H10C O9 . . 1_545 0.87 2.06 2.886(3) 159 y
