# Supplementary material for: (μ-Butane-1,2,3,4-tetra­carboxyl­ato)bis­[triaqua­(1,10-phenanthroline)nickel(II)] hexa­hydrate
Source: Acta Crystallogr Sect E Struct Rep Online. 2010 Nov 10;66(Pt 12):m1537. doi: 10.1107/S1600536810045137 (PMC3011463; doi:10.1107/S1600536810045137)
Supplement: Supplementary file 2 [file e-66-m1537-Isup2.hkl]

# 
# h,k,l, Fc-squared, Fo-squared, sigma(Fo-squared) and status flag 
# 
data_I
_shelx_title ' [Ni(H2O)3(C12H8N2)(C8H6O8)0.5*3H2O]  in P-1' 
_shelx_refln_list_code          4 
_shelx_F_calc_maximum      142.06 
_exptl_crystal_F_000       482.00 
_reflns_d_resolution_high  0.7715 
 
loop_ 
 _symmetry_equiv_pos_as_xyz 
 'x, y, z' 
 '-x, -y, -z' 
 
_cell_length_a     9.0382 
_cell_length_b     9.5342 
_cell_length_c    12.2535 
_cell_angle_alpha  91.900 
_cell_angle_beta   97.142 
_cell_angle_gamma 111.537 
 
_shelx_F_squared_multiplier     1.000 
 
loop_ 
 _refln_index_h 
 _refln_index_k 
 _refln_index_l 
 _refln_F_squared_calc 
 _refln_F_squared_meas 
 _refln_F_squared_sigma 
 _refln_observed_status 
   2   0   0    10057.91    10536.04    108.44 o 
   3   0   0     1012.58      964.73      8.33 o 
   4   0   0       63.06       78.81      2.54 o 
   5   0   0     1221.96     1213.83     14.58 o 
   6   0   0      171.53      163.97      4.10 o 
   7   0   0        6.97        8.88      3.37 o 
   8   0   0      548.29      544.81     10.11 o 
   9   0   0       43.15       30.59      3.69 o 
  10   0   0       12.86        6.03      5.68 o 
 -11   1   0        2.41        1.24      4.48 o 
 -10   1   0      616.61      582.86     17.18 o 
  -9   1   0      321.90      309.85     12.91 o 
  -8   1   0       47.69       49.72      3.60 o 
  -7   1   0      236.22      227.80      8.44 o 
  -6   1   0      356.95      369.03      6.92 o 
  -5   1   0      918.14      861.77     10.08 o 
  -4   1   0      507.06      389.71      5.47 o 
  -3   1   0     1276.70     1238.78      9.94 o 
  -2   1   0     1249.43     1353.20     10.72 o 
   1   1   0     9037.17     9168.83    236.27 o 
   2   1   0     3737.34     4057.67     55.09 o 
   3   1   0     4003.15     4118.23     74.64 o 
   4   1   0     1545.81     1404.98     15.90 o 
   5   1   0       46.24       48.47      2.90 o 
   6   1   0      134.16      140.22      4.51 o 
   7   1   0      143.83      137.72      5.84 o 
   8   1   0       52.38       44.50      4.50 o 
   9   1   0       92.09       89.56      8.25 o 
  10   1   0       35.90        0.08      2.59 o 
 -11   2   0      124.87      125.25     11.98 o 
 -10   2   0        0.09       -0.17      1.67 o 
  -9   2   0      390.73      383.46     28.50 o 
  -8   2   0       14.85       15.05      2.81 o 
  -7   2   0      470.12      471.29      7.09 o 
  -6   2   0      944.80      912.60     12.64 o 
  -5   2   0       17.79       29.02      2.53 o 
  -4   2   0      135.87      128.70      1.91 o 
  -3   2   0     1178.44     1072.74     26.92 o 
  -2   2   0      387.28      385.71      2.84 o 
  -1   2   0      421.15      389.55      2.92 o 
   0   2   0     1155.07     1169.47     10.32 o 
   1   2   0        4.27       13.33      1.82 o 
   2   2   0     2802.74     2762.99     39.42 o 
   3   2   0      790.02      792.54     18.92 o 
   4   2   0      231.75      259.05      3.88 o 
   5   2   0      331.33      299.67      6.75 o 
   6   2   0       11.64        7.50      1.74 o 
   7   2   0      548.35      544.75     10.98 o 
   8   2   0      238.57      211.36     15.42 o 
   9   2   0       15.75        0.00      1.78 o 
 -11   3   0       57.34       36.02     15.50 o 
 -10   3   0      160.67      175.52     12.75 o 
  -9   3   0       25.78       18.65      1.41 o 
  -8   3   0      693.39      641.62     35.34 o 
  -7   3   0      276.58      255.37     10.34 o 
  -6   3   0      105.30      112.44     10.01 o 
  -5   3   0      102.60       72.77      4.83 o 
  -4   3   0        7.86       12.68      2.67 o 
  -3   3   0      742.00      703.03      4.71 o 
  -2   3   0     4312.86     4286.91     94.08 o 
  -1   3   0       16.92       28.59      1.74 o 
   0   3   0     1534.20     1507.14     15.28 o 
   1   3   0     6436.71     6408.63    113.19 o 
   2   3   0        2.88        2.98      1.97 o 
   3   3   0     4912.93     4905.98     96.23 o 
   4   3   0       16.29        9.78      3.36 o 
   5   3   0      161.85      160.13     21.64 o 
   6   3   0      542.20      567.92     22.34 o 
   7   3   0       53.70       61.48      7.23 o 
   8   3   0      174.55      175.10     11.32 o 
 -11   4   0      142.05      170.11     14.92 o 
 -10   4   0       85.87      179.50     21.29 o 
  -9   4   0      542.84      572.02     20.29 o 
  -8   4   0      216.49      243.27     12.37 o 
  -7   4   0      527.87      504.12     15.84 o 
  -6   4   0     1153.49     1152.65     25.04 o 
  -5   4   0        0.49        1.08      2.28 o 
  -4   4   0     1956.77     1787.47     31.77 o 
  -3   4   0     6326.88     6625.21    286.53 o 
  -2   4   0     3140.04     3168.22     51.20 o 
  -1   4   0      171.10      170.50      6.36 o 
   0   4   0      501.48      477.74      5.01 o 
   1   4   0      191.73      147.74      5.45 o 
   2   4   0     2470.44     2420.82     48.31 o 
   3   4   0        3.70        4.37      3.05 o 
   4   4   0      138.72      134.83     12.06 o 
   5   4   0      529.15      543.30     16.42 o 
   6   4   0        2.98       24.38     10.09 o 
   7   4   0      110.30      107.90      9.82 o 
   8   4   0       11.27       -0.66      4.17 o 
 -11   5   0       63.62       65.12     11.98 o 
 -10   5   0        0.65       -5.91      6.34 o 
  -8   5   0      674.36      699.43     22.22 o 
  -7   5   0       80.20       80.46      8.12 o 
  -6   5   0      722.14      702.98     18.20 o 
  -5   5   0      752.94      779.31     17.62 o 
  -4   5   0      248.33      280.61      5.55 o 
  -3   5   0      829.01      787.00      9.69 o 
  -2   5   0      445.15      411.09      7.48 o 
  -1   5   0     1175.50     1103.19     13.92 o 
   0   5   0     2909.22     2757.22     52.40 o 
   1   5   0       70.37       70.60      7.81 o 
   2   5   0      420.22      375.32     11.25 o 
   3   5   0      240.84      267.77     10.78 o 
   4   5   0      295.63      310.01     12.48 o 
   5   5   0      315.98      291.15     13.45 o 
   6   5   0      286.05      300.69     15.11 o 
   8   5   0      151.13      179.39     14.65 o 
 -10   6   0      113.27      132.40     13.53 o 
  -8   6   0      282.35      297.60     15.23 o 
  -7   6   0      182.31      200.57     11.17 o 
  -6   6   0      344.14      352.09     18.63 o 
  -5   6   0      696.48      664.87      5.88 o 
  -4   6   0      857.64      882.71     11.62 o 
  -3   6   0       77.75       58.75      2.34 o 
  -2   6   0      656.88      590.10      8.70 o 
  -1   6   0     1696.80     1727.53     21.29 o 
   0   6   0      480.86      474.83      5.82 o 
   1   6   0     1148.11     1160.46     24.89 o 
   2   6   0       54.34       69.64      6.76 o 
   3   6   0     1185.24     1237.90     29.72 o 
   4   6   0      339.20      390.43     15.88 o 
   5   6   0        7.35      478.34     28.60 o 
   6   6   0      419.65      421.34     19.75 o 
   7   6   0        1.67        8.77      7.34 o 
 -10   7   0       30.90       47.96     11.17 o 
  -8   7   0      181.59      172.08     12.60 o 
  -7   7   0      504.12      515.94     18.16 o 
  -6   7   0      626.04      654.68     18.90 o 
  -5   7   0      365.66      364.01      5.86 o 
  -4   7   0     1336.64     1356.23     32.77 o 
  -3   7   0      924.08      915.49     12.37 o 
  -2   7   0        6.10        5.80      2.04 o 
  -1   7   0     1195.76     1161.90     15.71 o 
   0   7   0      789.53      841.59     10.62 o 
   1   7   0      533.40      499.21     21.45 o 
   2   7   0      451.92      503.15     16.89 o 
   3   7   0      169.94      181.63     11.90 o 
   5   7   0      255.27      262.01     16.42 o 
  -9   8   0        0.34        0.81      5.06 o 
  -7   8   0       46.33       46.68      8.00 o 
  -6   8   0        0.28        1.12      0.82 o 
  -5   8   0      232.22      239.47      6.25 o 
  -4   8   0       47.07       46.22      4.75 o 
  -3   8   0      440.21      440.34     10.24 o 
  -2   8   0      131.59      120.30      6.45 o 
  -1   8   0       47.75       37.38      4.50 o 
   0   8   0      324.31      313.99     12.02 o 
   1   8   0       27.08       19.05      5.91 o 
   2   8   0        0.20        7.27      5.49 o 
   4   8   0       64.91       73.39     11.40 o 
  -9   9   0      101.36      124.20     13.99 o 
  -8   9   0        0.16        1.93      5.33 o 
  -7   9   0      241.34      289.22     15.15 o 
  -6   9   0      278.29      241.52      8.42 o 
  -5   9   0       16.08       22.31      2.98 o 
  -4   9   0      118.76      117.58      8.62 o 
  -3   9   0      181.32      201.11      9.87 o 
  -2   9   0       39.71       53.99      6.45 o 
  -1   9   0       39.29       35.86      2.67 o 
   2   9   0      362.62      348.46     17.31 o 
   3   9   0        1.76        0.66      5.06 o 
  -8  10   0      183.72      195.81     15.26 o 
  -7  10   0       46.85       51.36      9.08 o 
  -6  10   0      664.62      675.40     62.41 o 
  -5  10   0      109.84       99.68      7.11 o 
  -4  10   0       35.82       44.65      5.18 o 
  -3  10   0      738.97      763.04     23.61 o 
  -2  10   0       77.23       92.80      4.37 o 
  -1  10   0       78.44       90.00      8.81 o 
   0  10   0       78.73       96.96      9.93 o 
   1  10   0      115.72      143.64     12.71 o 
  -8  11   0        8.63        1.66      5.87 o 
  -7  11   0      230.57      278.71     16.27 o 
  -6  11   0       64.54       68.51     13.66 o 
  -5  11   0      137.14      167.20     14.86 o 
  -4  11   0      108.94      104.30      7.92 o 
  -3  11   0       11.14        8.93      2.90 o 
  -2  11   0      215.50      219.85     12.48 o 
  -6  12   0      186.80      200.87     13.49 o 
  -5  12   0        6.93        5.51      3.14 o 
  -4  12   0       42.53       45.92      4.86 o 
   3 -12   1        2.65        5.41      4.99 o 
   4 -12   1       45.74       33.63      5.29 o 
   5 -12   1       87.20       86.24      8.73 o 
   6 -12   1       16.94        0.31      4.06 o 
  -1 -11   1        4.11        0.12      4.25 o 
   0 -11   1      116.75      148.67     12.83 o 
   1 -11   1       41.94        2.16      4.75 o 
   2 -11   1       75.93       76.25      8.58 o 
   3 -11   1      129.08      134.29      7.18 o 
   4 -11   1       13.02       17.27      8.19 o 
   5 -11   1      167.08      173.87     15.40 o 
   0 -10   1        7.22        0.19      3.56 o 
   1 -10   1      208.87      208.84     12.81 o 
   2 -10   1      190.82      193.31      5.93 o 
   3 -10   1      135.33      171.70     39.30 o 
   4 -10   1      331.05      343.42      9.32 o 
   5 -10   1       74.21       82.93      6.84 o 
   6 -10   1      426.73      395.81     21.43 o 
   7 -10   1       84.96       85.71     10.55 o 
   8 -10   1        0.04       -8.04     12.33 o 
  -2  -9   1        7.49        0.81      4.60 o 
  -1  -9   1      341.82      419.22     17.27 o 
   0  -9   1        3.87        1.43      0.73 o 
   1  -9   1      495.30      479.66     12.37 o 
   2  -9   1      524.77      549.18     10.75 o 
   3  -9   1       55.50       53.69      3.54 o 
   4  -9   1      135.13      139.26      5.93 o 
   5  -9   1      555.38      544.25     14.14 o 
   6  -9   1      129.74      133.91      3.70 o 
   7  -9   1      215.91      243.38     14.22 o 
   8  -9   1      186.38      195.35     14.92 o 
   9  -9   1       13.89       -9.12     13.56 o 
  -4  -8   1      120.62      114.62     12.98 o 
  -3  -8   1       44.28       91.67     11.05 o 
  -1  -8   1       49.22       46.26      7.11 o 
   0  -8   1      704.90      672.57     10.88 o 
   1  -8   1       37.12       26.78      3.09 o 
   2  -8   1        4.28        4.94      2.34 o 
   3  -8   1       59.59       58.92      3.30 o 
   4  -8   1      232.45      208.31      5.06 o 
   5  -8   1       39.84       49.29      2.74 o 
   6  -8   1      383.38      369.21      8.86 o 
   7  -8   1       98.46      118.95     10.63 o 
   8  -8   1      124.94      130.27     12.91 o 
   9  -8   1      224.77      285.78     18.12 o 
  -5  -7   1       12.77        6.88      6.65 o 
  -3  -7   1      306.12      321.68     14.99 o 
  -2  -7   1        3.17        4.91      4.48 o 
  -1  -7   1     1747.36     1928.60     48.34 o 
   0  -7   1       68.43       62.18      2.00 o 
   1  -7   1      177.92      167.78      4.10 o 
   2  -7   1      163.62      171.00      5.16 o 
   3  -7   1       66.32       59.90      3.51 o 
   4  -7   1      694.05      667.82      9.43 o 
   5  -7   1      471.74      507.15      5.68 o 
   6  -7   1       13.63       12.17      8.00 o 
   7  -7   1      250.70      236.78     12.79 o 
   8  -7   1        0.47       -1.35      7.61 o 
   9  -7   1       69.19       88.73     11.98 o 
  10  -7   1      141.67      172.08     25.08 o 
  11  -7   1        7.53       12.37      9.27 o 
  -7  -6   1       57.58       58.01     10.98 o 
  -5  -6   1      383.07      425.79     17.93 o 
  -4  -6   1      193.25      212.00     12.25 o 
  -3  -6   1      181.59      239.98     17.93 o 
  -2  -6   1      142.60      141.32      8.35 o 
  -1  -6   1       12.99       14.82      1.04 o 
   0  -6   1     2479.15     2517.37     31.42 o 
   1  -6   1       80.95       68.99      3.03 o 
   2  -6   1      278.63      271.07      4.68 o 
   3  -6   1      845.14      832.09     14.38 o 
   4  -6   1       18.11       12.71      2.13 o 
   5  -6   1      418.84      392.43      5.61 o 
   6  -6   1       61.14       73.85      7.15 o 
   7  -6   1       55.82       50.39      7.42 o 
   8  -6   1      931.84      983.89     28.94 o 
   9  -6   1      216.03      247.83     15.69 o 
  10  -6   1        0.31      -11.86     13.33 o 
  11  -6   1       45.52       42.93     11.28 o 
  -6  -5   1      285.88      290.49     14.80 o 
  -5  -5   1       13.16       14.53      5.80 o 
  -4  -5   1      219.40      307.46     18.47 o 
  -3  -5   1       28.47       15.26      4.56 o 
  -2  -5   1     1030.50     1011.41     27.44 o 
  -1  -5   1     2953.93     2929.33     32.04 o 
   0  -5   1       90.65      100.09      2.66 o 
   1  -5   1       55.07       48.61      2.24 o 
   2  -5   1     1238.79     1196.94     19.67 o 
   3  -5   1      678.66      624.25      7.96 o 
   4  -5   1     1380.04     1336.28     11.11 o 
   5  -5   1      251.81      262.09     13.22 o 
   6  -5   1      412.02      387.41     12.95 o 
   7  -5   1      364.56      396.80     21.53 o 
   8  -5   1        1.30        4.91      4.99 o 
   9  -5   1      128.42      151.22     12.21 o 
  10  -5   1      122.96      140.71     20.56 o 
  11  -5   1       46.18       48.46     11.09 o 
  -8  -4   1       26.46       31.61      7.88 o 
  -7  -4   1       10.49        9.74      5.68 o 
  -5  -4   1       18.57       17.74      5.18 o 
  -4  -4   1      492.82      512.16     14.49 o 
  -3  -4   1     1126.09     1108.83     28.06 o 
  -2  -4   1       49.89       79.11      5.06 o 
   1  -4   1      297.25      288.75      5.06 o 
   2  -4   1     4738.78     4523.32     76.25 o 
   3  -4   1      805.57      793.25      8.26 o 
   4  -4   1      213.39      210.18      2.91 o 
   5  -4   1     2392.20     2416.80     45.10 o 
   6  -4   1       75.92       83.70      6.72 o 
   7  -4   1     1793.75     1876.93     49.31 o 
   8  -4   1      123.85      128.65      9.70 o 
   9  -4   1       55.67       46.03      8.23 o 
  10  -4   1      179.71      192.72     14.61 o 
  11  -4   1       58.32       64.92     18.55 o 
  -8  -3   1      201.08      192.41     11.67 o 
  -7  -3   1      303.01      299.03     12.71 o 
  -6  -3   1       10.41        9.51      4.33 o 
  -5  -3   1      129.01      139.39     11.40 o 
  -4  -3   1      258.66      218.73     11.79 o 
  -3  -3   1     2001.71     1948.13     29.81 o 
  -2  -3   1      184.61      131.66      1.85 o 
   3  -3   1       57.85       61.45      0.99 o 
   4  -3   1      286.14      256.63      2.39 o 
   5  -3   1      561.56      558.75      6.43 o 
   6  -3   1      689.13      703.20     18.24 o 
   7  -3   1        1.90        2.95      1.43 o 
   8  -3   1      348.01      361.41     88.07 o 
   9  -3   1      123.49      116.36     13.43 o 
  10  -3   1        8.78       12.71      6.49 o 
  11  -3   1      164.04      172.05     14.61 o 
  -8  -2   1       77.07       75.44      6.13 o 
  -7  -2   1       53.46       52.28      3.28 o 
  -6  -2   1       26.72       24.59      3.02 o 
  -5  -2   1        9.16        5.81      1.90 o 
  -4  -2   1        2.86        4.63      2.24 o 
  -3  -2   1     1309.00     1270.37     17.82 o 
  -2  -2   1      805.17      824.25     10.24 o 
   2  -2   1     2020.95     1946.38     23.69 o 
   3  -2   1       62.15       68.65      0.94 o 
   4  -2   1       93.18       91.43      1.99 o 
   5  -2   1     2512.37     2368.88     41.81 o 
   6  -2   1      303.30      305.62      4.77 o 
   7  -2   1       86.59       84.22      3.98 o 
   8  -2   1       16.44       13.63      2.88 o 
   9  -2   1        0.51       -0.16      1.59 o 
  10  -2   1      148.21      130.26     11.11 o 
  11  -2   1       35.84       26.55      8.15 o 
 -10  -1   1       28.65        0.00      2.36 o 
  -9  -1   1        0.72        2.63      4.05 o 
  -8  -1   1      248.04      246.55      6.65 o 
  -7  -1   1       89.20       96.41      4.02 o 
  -6  -1   1      131.01      116.40      3.74 o 
  -5  -1   1     1311.04     1262.72     12.92 o 
  -4  -1   1       11.03        6.44      1.03 o 
  -3  -1   1      635.60      581.52      6.01 o 
  -2  -1   1      673.84      707.38      6.24 o 
   1  -1   1     2100.15     2186.91     19.04 o 
   2  -1   1     4345.97     4765.08     49.35 o 
   3  -1   1       51.97       79.22      1.22 o 
   4  -1   1       32.84       21.01      1.18 o 
   5  -1   1      360.75      320.56      6.47 o 
   6  -1   1      165.07      147.96      5.58 o 
   7  -1   1      113.51      112.87      4.22 o 
   8  -1   1      263.69      248.10     10.03 o 
   9  -1   1       56.89       60.43      5.32 o 
  10  -1   1       98.78       99.23      6.07 o 
 -10   0   1       81.64       84.04      7.54 o 
  -9   0   1      151.63      169.86      6.19 o 
  -8   0   1      159.61      162.52      6.11 o 
  -7   0   1       75.44       84.61      3.64 o 
  -6   0   1      563.19      532.61      9.00 o 
  -5   0   1      184.37      188.54      3.85 o 
  -4   0   1     3463.67     3316.29     38.51 o 
  -3   0   1     1724.61     1678.88     17.31 o 
  -2   0   1      672.84      621.84      8.70 o 
   1   0   1     2525.82     2700.21     43.69 o 
   2   0   1    19267.11    20673.79    305.77 o 
   3   0   1     2730.38     2747.81     33.78 o 
   4   0   1     1061.30     1032.72     18.43 o 
   5   0   1      288.13      299.96      5.06 o 
   6   0   1       59.43       61.88      5.06 o 
   7   0   1      160.94      159.71      4.81 o 
   8   0   1        5.25        4.39      2.22 o 
   9   0   1      202.68      187.46      7.89 o 
  10   0   1      107.35      113.32      6.21 o 
 -11   1   1      144.81      150.91     18.70 o 
 -10   1   1        2.69        3.18      3.27 o 
  -9   1   1      194.74      197.66      7.56 o 
  -8   1   1      216.75      238.49      8.23 o 
  -7   1   1        0.04        0.60      1.26 o 
  -6   1   1      404.63      399.38      5.65 o 
  -5   1   1        1.87        5.52      1.42 o 
  -4   1   1       55.62       81.78      2.50 o 
  -3   1   1      833.63      837.32      9.18 o 
  -2   1   1      545.16      546.60     13.78 o 
  -1   1   1     1285.88     1312.12     15.02 o 
   1   1   1       14.53       29.59      1.47 o 
   2   1   1    20181.88    22177.05    372.26 o 
   3   1   1     4034.45     3952.64     41.25 o 
   4   1   1     6006.64     6071.71     77.64 o 
   5   1   1      645.18      624.58      9.45 o 
   6   1   1       13.87       20.98      2.51 o 
   7   1   1       26.38       27.96      3.32 o 
   8   1   1      196.78      206.05      6.25 o 
   9   1   1        0.00        0.76      2.03 o 
  10   1   1       28.27        9.51     12.64 o 
 -11   2   1        1.47        4.56      5.68 o 
 -10   2   1      141.48      131.46     10.34 o 
  -9   2   1        0.65       70.89     55.26 o 
  -8   2   1       83.88       97.58      4.54 o 
  -7   2   1      753.02      754.38     12.24 o 
  -6   2   1        1.48        3.11      1.67 o 
  -5   2   1      809.54      830.42      9.44 o 
  -4   2   1      633.45      550.38      5.48 o 
  -3   2   1      143.90      119.33      2.19 o 
  -2   2   1        5.74       16.05      0.68 o 
  -1   2   1      150.35      166.21      1.54 o 
   0   2   1      257.02      295.33      3.87 o 
   1   2   1      174.18      204.86      3.40 o 
   2   2   1      270.04      283.14      2.90 o 
   3   2   1     4433.96     4665.08     78.04 o 
   4   2   1       48.96       35.49      1.95 o 
   5   2   1      873.69      852.25     11.12 o 
   6   2   1       18.44       15.30      2.05 o 
   7   2   1        0.45        0.74      1.45 o 
   8   2   1      213.80      191.82     14.34 o 
   9   2   1       59.02       17.58     20.81 o 
 -11   3   1       63.18       72.96     10.78 o 
 -10   3   1       16.15       14.18     10.70 o 
  -9   3   1      416.27      379.99     25.29 o 
  -8   3   1       31.46       28.46      1.29 o 
  -7   3   1     1051.97     1062.43     24.23 o 
  -6   3   1      357.66      328.64      3.77 o 
  -5   3   1      661.58      684.96     11.38 o 
  -4   3   1        3.99       11.32      1.79 o 
  -3   3   1        9.38        3.93      0.45 o 
  -2   3   1     1390.88     1375.86     18.39 o 
  -1   3   1     2146.58     2300.82     23.10 o 
   0   3   1     1956.48     1964.59     14.81 o 
   1   3   1      552.97      214.56      5.72 o 
   2   3   1     1659.81     1593.32     27.59 o 
   3   3   1       97.72       99.46      1.82 o 
   4   3   1      160.93      154.83      4.50 o 
   5   3   1      112.31       96.41      3.39 o 
   6   3   1      128.36      109.95      7.36 o 
   7   3   1      250.59      215.07     20.66 o 
   8   3   1        1.44       -0.84      1.48 o 
   9   3   1        0.32        0.39      6.30 o 
 -11   4   1       48.01       58.70     10.86 o 
 -10   4   1       86.60       90.00     10.82 o 
  -9   4   1        0.60        5.76      5.33 o 
  -8   4   1      952.16     1000.12     26.90 o 
  -7   4   1      187.35      202.23     10.05 o 
  -6   4   1      617.59      626.74     12.60 o 
  -5   4   1      194.85      245.47      5.87 o 
  -4   4   1       62.87       84.98      2.23 o 
  -3   4   1       50.19       37.74      4.11 o 
  -2   4   1        3.10        7.69      2.38 o 
  -1   4   1     1285.16     1432.58     19.80 o 
   0   4   1      192.60      191.88      5.79 o 
   1   4   1      474.88      478.27     10.36 o 
   2   4   1      806.85      803.38     16.62 o 
   3   4   1      287.77      261.16      9.12 o 
   4   4   1      256.75      216.10      9.55 o 
   5   4   1      541.70      543.46     16.62 o 
   6   4   1      390.21      382.20     21.68 o 
   7   4   1        2.85        1.55      4.25 o 
   8   4   1       19.84       -0.62      4.21 o 
 -10   5   1        2.01        2.90      5.60 o 
  -8   5   1        5.09        7.07      5.26 o 
  -7   5   1      586.55      592.15     17.85 o 
  -6   5   1      323.64      338.87     17.78 o 
  -5   5   1        4.26        6.02      2.25 o 
  -4   5   1     3943.85     3964.74     39.52 o 
  -3   5   1     1030.65     1137.16     14.51 o 
  -2   5   1      268.40      239.20      6.57 o 
  -1   5   1       51.08       51.78      2.00 o 
   0   5   1       86.30       69.35      7.52 o 
   1   5   1     1812.23     1753.50     32.77 o 
   2   5   1      119.57      126.37      7.07 o 
   3   5   1        1.32       -0.50      4.33 o 
   4   5   1      247.06      281.56     11.71 o 
   5   5   1       71.56       84.63      8.73 o 
   6   5   1        6.21       10.63      6.07 o 
   7   5   1       90.69      104.38     11.01 o 
 -10   6   1        0.31       -1.35      5.41 o 
  -8   6   1      165.59      202.30     12.71 o 
  -7   6   1        2.43        8.50      5.10 o 
  -6   6   1     1157.98     1152.34     33.85 o 
  -5   6   1       31.54       37.81      5.47 o 
  -4   6   1       10.80       17.29      2.19 o 
  -3   6   1      851.63      805.44     10.38 o 
  -2   6   1       17.20       16.56      2.88 o 
  -1   6   1     1421.70     1494.28     61.83 o 
   0   6   1      407.26      393.17     14.99 o 
   1   6   1       35.65       46.99      5.37 o 
   2   6   1      581.03      562.74     21.87 o 
   3   6   1      200.22      192.49     10.63 o 
   4   6   1       42.50       47.57      7.84 o 
   5   6   1      327.68      311.90     23.50 o 
   6   6   1       16.47       22.99      8.15 o 
   7   6   1        7.62        3.86     10.67 o 
 -10   7   1        9.23       25.20      9.62 o 
  -8   7   1       52.11       60.44      9.04 o 
  -7   7   1       66.63       92.09      9.00 o 
  -6   7   1       43.62       42.39      6.53 o 
  -5   7   1     1388.12     1426.11     18.91 o 
  -4   7   1       64.89       71.85      3.78 o 
  -3   7   1       49.99       52.38      3.19 o 
  -2   7   1      380.10      385.62      7.41 o 
  -1   7   1      463.12      448.96     12.68 o 
   0   7   1       59.81       59.94      5.80 o 
   1   7   1      278.40      294.51     11.63 o 
   2   7   1        7.14        8.00      4.91 o 
   3   7   1      679.91      713.61     22.72 o 
   5   7   1       47.80       54.99     10.28 o 
   6   7   1       24.97       36.64     10.12 o 
 -10   8   1       32.51       34.51     10.86 o 
  -7   8   1       26.27       27.40      7.15 o 
  -6   8   1      533.58      490.79     25.35 o 
  -5   8   1       63.64       66.11      4.02 o 
  -4   8   1      216.18      211.46      7.65 o 
  -3   8   1       45.80       44.99      3.58 o 
  -2   8   1        0.19        3.19      2.66 o 
  -1   8   1     1881.96     1882.68     46.47 o 
   0   8   1      178.71      172.47      9.47 o 
   1   8   1      142.15      148.47      9.97 o 
   2   8   1      326.39      356.03     15.88 o 
   4   8   1      181.80      182.25     14.80 o 
   5   8   1        7.01        8.46      7.84 o 
 -10   9   1       20.63       15.03      9.62 o 
  -9   9   1       15.84       27.48      9.58 o 
  -8   9   1      111.24      142.25     13.18 o 
  -7   9   1      146.69      164.36     12.25 o 
  -6   9   1      120.95      124.60      6.36 o 
  -5   9   1       38.41       41.15      3.11 o 
  -4   9   1       18.35       14.11      2.98 o 
  -3   9   1       58.77       81.77      4.63 o 
  -2   9   1       97.67       99.87      5.11 o 
  -1   9   1        0.59        3.17      6.11 o 
   2   9   1        0.71        2.67      5.45 o 
   3   9   1        1.02        9.74      7.38 o 
   4   9   1        0.06       -2.13      6.61 o 
  -9  10   1        6.59       10.43      8.15 o 
  -8  10   1        5.60       13.60      7.77 o 
  -7  10   1       89.84      104.22     11.01 o 
  -6  10   1        2.20        1.10      2.98 o 
  -5  10   1      178.01      195.02     16.83 o 
  -4  10   1      406.46      399.70     11.67 o 
  -3  10   1        3.81        4.06      2.29 o 
  -2  10   1       24.12       23.65      2.84 o 
  -1  10   1       10.90       12.52      5.60 o 
   0  10   1        0.11       -0.54      3.98 o 
   1  10   1        3.42       -2.40      5.41 o 
   2  10   1      142.05      143.87     14.57 o 
  -8  11   1       99.44       -1.66      9.39 o 
  -7  11   1       27.29        3.32      5.68 o 
  -6  11   1       73.83       71.57      6.05 o 
  -5  11   1      105.98      104.65      7.11 o 
  -4  11   1        5.00        5.73      2.77 o 
  -3  11   1      251.92      240.58      8.92 o 
  -2  11   1        0.32        1.89      4.25 o 
  -6  12   1        2.68        2.86      5.02 o 
  -5  12   1       71.27       82.81      5.80 o 
  -4  12   1      250.96      246.34      8.48 o 
  -2  12   1       24.97       24.08      7.57 o 
   3 -12   2      148.13      156.36     11.21 o 
   4 -12   2        4.68        5.67      3.80 o 
   5 -12   2        2.45        2.93      2.61 o 
   0 -11   2       15.17       -0.19      4.02 o 
   1 -11   2       49.43        0.35      3.83 o 
   2 -11   2       53.24       60.29      5.74 o 
   3 -11   2        0.61       -0.46      1.91 o 
   4 -11   2      158.33      174.86     10.15 o 
   5 -11   2        0.34        1.31      1.93 o 
  -2 -10   2      106.05      396.15     20.95 o 
   1 -10   2       24.53       16.35      3.15 o 
   2 -10   2      132.32      129.92      6.42 o 
   3 -10   2       38.19       45.02      4.25 o 
   4 -10   2       16.39       12.98      3.33 o 
   5 -10   2      186.90      195.75      5.45 o 
   6 -10   2       57.96       56.52      3.59 o 
   7 -10   2       18.26        4.99      9.58 o 
   8 -10   2      149.29      190.75     15.57 o 
  -4  -9   2      104.26      109.06     14.26 o 
  -2  -9   2       10.03       -0.27      4.02 o 
  -1  -9   2      202.97      204.66     12.98 o 
   0  -9   2        5.76        5.45      1.35 o 
   1  -9   2     1283.10     1293.89     18.57 o 
   2  -9   2        5.63        7.35      2.21 o 
   3  -9   2       44.40       43.75      5.41 o 
   4  -9   2      974.91      991.26     19.59 o 
   5  -9   2        6.80        5.06      1.53 o 
   6  -9   2      301.65      305.05      8.68 o 
   7  -9   2      155.81      189.47     12.98 o 
   8  -9   2        0.33        1.66      5.33 o 
   9  -9   2      246.03      299.77     19.75 o 
  10  -9   2        0.13        3.67      7.77 o 
  -5  -8   2       70.89       69.99     12.44 o 
  -3  -8   2       45.43       -0.04      3.36 o 
  -1  -8   2      423.28      425.44     15.69 o 
   0  -8   2      160.76      176.10      6.45 o 
   1  -8   2      485.57      493.48      8.95 o 
   2  -8   2      147.45      149.01      6.68 o 
   3  -8   2      778.04      751.70     14.61 o 
   4  -8   2       11.94       11.86      5.02 o 
   5  -8   2        1.94        2.46      1.20 o 
   6  -8   2       49.91       47.19      1.98 o 
   7  -8   2      146.49      151.18     18.55 o 
   8  -8   2      150.33      148.40     13.18 o 
   9  -8   2       35.04       16.50      9.43 o 
  10  -8   2      150.16      180.55     17.97 o 
  -6  -7   2        1.06        1.28      5.56 o 
  -4  -7   2        0.79        6.80      6.18 o 
  -3  -7   2      221.23      221.82     12.79 o 
  -2  -7   2      263.57      289.72     12.56 o 
  -1  -7   2       18.91       17.95      2.49 o 
   0  -7   2      385.80      353.36      6.60 o 
   1  -7   2      749.11      730.38     11.24 o 
   2  -7   2      189.29      210.30      9.04 o 
   3  -7   2       22.10       24.27      2.53 o 
   4  -7   2      195.84      162.95      3.02 o 
   5  -7   2      254.62      230.51      3.55 o 
   6  -7   2        2.06        1.81      1.66 o 
   7  -7   2      142.28      174.64     11.59 o 
   8  -7   2       19.09       25.47     12.52 o 
   9  -7   2      157.99      192.91     15.34 o 
  10  -7   2       20.51        0.27      5.22 o 
  11  -7   2       69.07       85.91     14.65 o 
  -7  -6   2       40.21       37.91      9.82 o 
  -5  -6   2       65.45       87.57     10.24 o 
  -4  -6   2      266.31      298.45     14.26 o 
  -2  -6   2       49.22       55.30      6.34 o 
  -1  -6   2     1032.67      983.35     13.06 o 
   0  -6   2        9.92       12.13      1.47 o 
   1  -6   2      201.12      187.54      4.79 o 
   2  -6   2     2010.27     1868.35     32.08 o 
   3  -6   2       26.76       24.08      3.28 o 
   4  -6   2     1319.84     1261.34     16.29 o 
   5  -6   2      448.33      439.98      4.60 o 
   6  -6   2       47.76       51.05      6.53 o 
   7  -6   2      652.65      676.36     21.22 o 
   8  -6   2       16.30        7.65     10.40 o 
   9  -6   2      120.45      125.21     12.68 o 
  10  -6   2      170.21      204.51     16.31 o 
  11  -6   2       24.17        9.89      9.00 o 
  -7  -5   2       47.23       53.87      9.47 o 
  -6  -5   2       78.42       86.91      9.82 o 
  -5  -5   2      101.18      135.45     10.01 o 
  -3  -5   2      232.41      241.99      9.97 o 
  -2  -5   2     2224.78     2557.70     34.36 o 
   3  -5   2      436.22      383.20      5.27 o 
   4  -5   2      240.09      248.22      4.77 o 
   5  -5   2       10.09        7.69      1.08 o 
   6  -5   2       93.27       99.59      7.46 o 
   7  -5   2      374.40      374.00     21.33 o 
   8  -5   2      207.80      241.37     13.26 o 
   9  -5   2       66.44       69.68      9.85 o 
  10  -5   2        9.44        2.74      5.99 o 
  11  -5   2       43.29       39.07     17.24 o 
  -8  -4   2       50.03       62.91      9.62 o 
  -7  -4   2      202.24      216.91     12.98 o 
  -5  -4   2        4.74       14.99      4.87 o 
  -4  -4   2      165.38      182.44      4.56 o 
  -3  -4   2       39.92       46.45      1.74 o 
  -2  -4   2     3083.75     3171.72     44.33 o 
   3  -4   2     1784.96     1800.45     25.16 o 
   4  -4   2     1074.49      995.11     11.79 o 
   5  -4   2       16.82       16.97      1.04 o 
   6  -4   2      224.75      219.27      9.35 o 
   7  -4   2       22.81       21.15      3.63 o 
   8  -4   2       31.44       26.22      3.17 o 
   9  -4   2       64.39       80.26      9.47 o 
  10  -4   2       12.99        6.53      6.38 o 
  11  -4   2       78.04       69.83     11.94 o 
  -9  -3   2       54.70       58.31      8.81 o 
  -8  -3   2       99.50      110.33      9.85 o 
  -7  -3   2      128.42      132.67      9.51 o 
  -6  -3   2      236.15      248.29     10.86 o 
  -5  -3   2       25.77       25.45      2.49 o 
  -4  -3   2      253.46      248.02      5.60 o 
  -3  -3   2       55.83       51.36      1.62 o 
  -2  -3   2       68.05       93.98      1.93 o 
   2  -3   2     1674.59     1609.66     21.99 o 
   3  -3   2     6184.05     6427.18     74.18 o 
   4  -3   2      103.52       89.54      1.62 o 
   5  -3   2     1206.38     1185.70     15.43 o 
   6  -3   2        0.42        2.29      3.21 o 
   7  -3   2     2183.94     2201.24     42.28 o 
   8  -3   2       30.39       35.01      2.19 o 
   9  -3   2      201.69      182.19     21.04 o 
  10  -3   2      248.96      282.30     15.50 o 
  11  -3   2        2.12        0.35      4.37 o 
  -8  -2   2      349.45      360.36     19.86 o 
  -7  -2   2     1088.52     1154.39     33.97 o 
  -6  -2   2        3.78        8.14      5.45 o 
  -5  -2   2      305.69      256.33    108.69 o 
  -4  -2   2      323.36      344.32      7.69 o 
  -3  -2   2      863.20      816.02     12.75 o 
  -2  -2   2       17.29       19.44      1.24 o 
   1  -2   2     9823.39    10028.13    179.47 o 
   2  -2   2      462.06      428.57      7.57 o 
   3  -2   2       33.50       50.38      1.29 o 
   4  -2   2      405.02      419.10      4.63 o 
   5  -2   2      784.87      753.12     12.80 o 
   6  -2   2      262.33      273.49      5.82 o 
   7  -2   2      183.16      188.58      4.47 o 
   8  -2   2       85.64       94.18      3.78 o 
   9  -2   2        6.64        5.41      3.05 o 
  10  -2   2       69.21       58.53      4.61 o 
  -9  -1   2      830.93      785.05     25.27 o 
  -8  -1   2        8.62        6.61      2.94 o 
  -7  -1   2      490.57      482.77     11.84 o 
  -6  -1   2      102.57      110.33      3.26 o 
  -5  -1   2       67.53       63.19      2.90 o 
  -4  -1   2     2336.15     2244.44     42.43 o 
  -3  -1   2      217.43      252.04      6.14 o 
  -2  -1   2       51.33       53.72      1.97 o 
   0  -1   2       53.28       42.93      1.37 o 
   1  -1   2     1491.25     1570.55     34.97 o 
   2  -1   2      631.94      711.16      6.71 o 
   3  -1   2      295.17      334.17      6.53 o 
   4  -1   2     2300.59     2401.18     42.24 o 
   5  -1   2      282.36      274.02      4.01 o 
   6  -1   2        8.94       11.91      1.86 o 
   7  -1   2       17.65       17.01      2.41 o 
   8  -1   2       11.51       14.24      4.99 o 
   9  -1   2      205.97      196.68     14.51 o 
  10  -1   2       36.37       24.70      4.46 o 
 -10   0   2       67.31       71.15      6.58 o 
  -9   0   2       88.28       85.31      5.98 o 
  -8   0   2      134.29      160.03      6.41 o 
  -7   0   2        0.34        4.78      2.59 o 
  -6   0   2      886.06      874.46      9.85 o 
  -5   0   2     2119.07     2090.69     26.62 o 
  -4   0   2       94.70      109.47      2.72 o 
  -3   0   2       77.52       90.07      7.11 o 
  -2   0   2     1244.98     1243.44     37.87 o 
  -1   0   2     5425.19     5609.66     87.38 o 
   0   0   2      110.76      117.92      3.32 o 
   1   0   2     5347.93     5616.45     64.22 o 
   2   0   2      437.60      510.03     16.31 o 
   3   0   2     1530.84     1621.17     17.41 o 
   4   0   2     1145.60     1148.09     16.52 o 
   5   0   2      159.14      148.56      3.32 o 
   6   0   2      211.07      200.65      4.89 o 
   7   0   2      136.19      143.39      5.68 o 
   8   0   2      294.30      287.73      7.44 o 
   9   0   2       42.46       40.99      8.19 o 
  10   0   2       56.70       40.46     26.65 o 
 -11   1   2       24.60       14.38     11.44 o 
 -10   1   2      163.39      155.66      5.56 o 
  -9   1   2      135.20      138.87      5.23 o 
  -8   1   2       42.81       40.36      4.01 o 
  -7   1   2      738.05      740.74     10.40 o 
  -6   1   2      692.76      599.72     27.31 o 
  -5   1   2       23.98       16.13      3.34 o 
  -4   1   2     2225.79     2192.61     35.26 o 
  -3   1   2      107.80      106.09      3.03 o 
  -2   1   2    10302.78    11161.74    102.08 o 
  -1   1   2     2708.61     2839.10     22.92 o 
   0   1   2       13.85       49.29      1.70 o 
   1   1   2     2835.15     3135.57     43.05 o 
   2   1   2     6416.03     6537.87    130.97 o 
   3   1   2     7834.02     7755.95    148.63 o 
   4   1   2     8126.96     8477.13     96.30 o 
   5   1   2       73.11       78.68      3.03 o 
   6   1   2      599.15      631.18     12.97 o 
   7   1   2       53.76       61.62      3.70 o 
   8   1   2        8.49        3.88      2.71 o 
   9   1   2       10.27        4.23      4.58 o 
  10   1   2       22.57       14.29     12.73 o 
 -11   2   2      215.33      219.54     22.80 o 
 -10   2   2        5.09        3.73      1.61 o 
  -9   2   2       86.74       91.86      7.19 o 
  -8   2   2      271.57      273.75      4.77 o 
  -7   2   2      563.54      524.87      6.63 o 
  -6   2   2     1686.19     1728.45     19.59 o 
  -5   2   2       64.13       63.56      2.43 o 
  -4   2   2        6.91        5.02      1.34 o 
  -3   2   2     1355.52     1405.05     10.08 o 
  -2   2   2     3215.97     3371.92     42.59 o 
  -1   2   2      183.07      208.96      2.50 o 
   0   2   2     2574.34     2739.85     49.19 o 
   1   2   2      118.67      118.04      2.88 o 
   2   2   2     3642.15     3743.58     79.12 o 
   3   2   2     1440.06     1445.90     19.54 o 
   4   2   2     2295.91     2267.71     28.01 o 
   5   2   2      416.46      444.15      9.07 o 
   6   2   2      462.48      454.09      8.10 o 
   7   2   2      419.91      401.66     11.02 o 
   8   2   2       27.33       17.64     13.87 o 
   9   2   2        1.28       -0.15      2.87 o 
 -11   3   2       32.36       34.28      9.20 o 
 -10   3   2       19.96       12.93      1.60 o 
  -9   3   2      131.35      116.13      5.20 o 
  -8   3   2      133.24      123.14      9.20 o 
  -7   3   2     1103.91     1087.85     13.55 o 
  -6   3   2      477.01      499.72      5.70 o 
  -5   3   2      795.59      835.15      8.07 o 
  -4   3   2      119.04      126.46      1.57 o 
  -3   3   2       34.50       33.60      0.85 o 
  -2   3   2      980.86     1004.45     11.32 o 
  -1   3   2        0.82        2.18      0.78 o 
   0   3   2       21.35       32.50      2.28 o 
   1   3   2     3213.68     3214.94     39.68 o 
   2   3   2        2.23        2.38      1.85 o 
   3   3   2      226.49      243.87      3.72 o 
   4   3   2       18.20       15.88      1.22 o 
   5   3   2      183.02      188.45     12.29 o 
   6   3   2      473.37      434.12     16.37 o 
   7   3   2       44.22       29.42      8.52 o 
   8   3   2        3.07        0.58      3.79 o 
   9   3   2       11.10       -0.12      5.87 o 
 -11   4   2       83.96       67.82     18.74 o 
 -10   4   2       69.84       83.43     10.43 o 
  -9   4   2      423.92      458.83     17.93 o 
  -8   4   2       77.31       80.59      6.07 o 
  -7   4   2      505.19      557.15     11.63 o 
  -6   4   2      212.07      197.53      6.22 o 
  -5   4   2      195.51      212.40      4.83 o 
  -4   4   2     2590.71     2542.42     20.04 o 
  -3   4   2       19.06        4.25      1.00 o 
  -2   4   2      435.61      450.80      5.50 o 
  -1   4   2      283.06      250.96      3.23 o 
   0   4   2      114.67      117.14      2.48 o 
   1   4   2      778.48      803.87      8.69 o 
   2   4   2      529.52      501.53     16.58 o 
   3   4   2       30.75       34.47      4.99 o 
   4   4   2     1307.63     1317.74     29.45 o 
   5   4   2      370.46      299.98     34.05 o 
   6   4   2       97.35       92.01      9.12 o 
   7   4   2      103.50      101.33     10.28 o 
   8   4   2        0.89        0.46      4.21 o 
 -10   5   2      273.27      275.50     16.93 o 
  -8   5   2      919.41      951.82     27.01 o 
  -7   5   2       45.14       46.17      4.83 o 
  -6   5   2     1402.28     1476.37     22.39 o 
  -5   5   2     2608.74     2648.02     25.78 o 
  -4   5   2      241.51      213.19      3.13 o 
  -3   5   2       11.24       10.20      2.19 o 
  -2   5   2      201.74      168.44      2.83 o 
  -1   5   2      670.44      769.39      7.20 o 
   0   5   2     1299.23     1225.17     36.18 o 
   1   5   2       88.22      103.03      9.20 o 
   2   5   2        3.52        7.42      5.80 o 
   3   5   2      348.35      346.14     12.68 o 
   4   5   2       32.83       30.10      6.18 o 
   5   5   2      113.64      119.80     10.01 o 
   6   5   2      165.31      160.65     12.21 o 
   7   5   2       29.42       27.21      8.19 o 
 -11   6   2       10.67       18.63      9.24 o 
 -10   6   2      153.19      181.40     15.03 o 
  -8   6   2       15.34       21.76      6.96 o 
  -7   6   2      348.64      325.83      9.82 o 
  -6   6   2      106.78      123.53      5.95 o 
  -5   6   2      226.70      239.59      4.43 o 
  -4   6   2     2400.03     2392.41     25.34 o 
  -3   6   2      405.17      425.91      7.97 o 
  -2   6   2      367.37      343.09      4.55 o 
  -1   6   2      679.02      621.93     13.31 o 
   0   6   2       57.58       44.29      4.83 o 
   1   6   2      986.63      882.41     20.29 o 
   2   6   2       39.52       27.90      5.60 o 
   3   6   2       14.85       17.93      5.60 o 
   4   6   2      434.02      411.57     16.69 o 
   5   6   2       10.30       10.78     10.98 o 
   6   6   2       10.19       12.29      7.34 o 
 -11   7   2       13.33       16.31      9.55 o 
 -10   7   2        5.68       -1.74      6.22 o 
  -8   7   2        0.81        1.70      4.75 o 
  -7   7   2       19.33       27.36      6.72 o 
  -6   7   2      451.33      432.72     23.13 o 
  -5   7   2      208.33      215.88      3.98 o 
  -4   7   2      592.42      580.93      8.27 o 
  -3   7   2     1330.15     1383.14     15.78 o 
  -2   7   2       10.10       10.93      2.65 o 
  -1   7   2      718.62      710.48     16.54 o 
   0   7   2      435.49      447.12     13.37 o 
   1   7   2      177.38      182.94      9.66 o 
   2   7   2      295.87      295.94     13.14 o 
   3   7   2       35.37       38.18      7.84 o 
   4   7   2      300.24      277.08     16.15 o 
   5   7   2       72.80       89.19     11.83 o 
   6   7   2        6.67        7.19      7.65 o 
 -11   8   2       22.44       16.81     10.32 o 
 -10   8   2      106.42      115.62     14.68 o 
  -8   8   2        5.19        9.55      6.49 o 
  -7   8   2      440.96      476.99     18.36 o 
  -6   8   2        8.68       14.22      2.45 o 
  -5   8   2     1024.23     1034.42     14.92 o 
  -4   8   2        2.41        3.44      1.83 o 
  -3   8   2      259.80      243.78      6.78 o 
  -2   8   2      982.55      986.41     28.29 o 
  -1   8   2       65.92       65.00     10.28 o 
   0   8   2      118.76      111.34      8.46 o 
   1   8   2      548.58      566.61     18.74 o 
   2   8   2       59.00       67.59      9.04 o 
   3   8   2      359.70      348.57     17.82 o 
   4   8   2       18.14       32.50      9.82 o 
   5   8   2       10.25       16.31      9.04 o 
 -10   9   2       56.32       52.40     12.25 o 
  -9   9   2       43.02       56.03     11.28 o 
  -8   9   2        9.14       10.28      6.84 o 
  -7   9   2       55.28       49.44     18.51 o 
  -6   9   2      117.95      102.38      8.62 o 
  -5   9   2       26.34       28.10      6.61 o 
  -4   9   2      133.90      139.28      7.13 o 
  -3   9   2      165.58      146.21      5.86 o 
  -2   9   2       84.69       57.88     33.41 o 
  -1   9   2      137.45      150.06     14.57 o 
   0   9   2        1.56       -2.98      7.19 o 
   1   9   2       90.72       92.13     16.31 o 
   2   9   2       22.98       15.77     12.25 o 
   3   9   2       69.15       79.99     12.52 o 
  -9  10   2       10.40        7.50      7.54 o 
  -8  10   2      110.14      129.65     13.02 o 
  -7  10   2        1.06        2.63      5.02 o 
  -6  10   2      155.16      151.83     20.44 o 
  -5  10   2       43.43       41.72      3.79 o 
  -4  10   2       24.54       18.65      5.18 o 
  -3  10   2      142.72      154.95      5.62 o 
  -2  10   2      288.68      283.92     12.64 o 
  -1  10   2       25.11       28.48      6.76 o 
   0  10   2       31.32       47.34      8.66 o 
   1  10   2       22.26       22.14      8.12 o 
   2  10   2       19.08       26.09      9.43 o 
  -8  11   2        3.99        0.00      6.22 o 
  -7  11   2      159.34      199.72     14.34 o 
  -6  11   2       11.06        1.81      3.03 o 
  -5  11   2      132.87      134.52      6.98 o 
  -4  11   2      194.00      174.35      7.99 o 
  -3  11   2       28.61       22.61      6.03 o 
  -2  11   2      230.37      243.58     19.98 o 
  -1  11   2        0.32       -1.74      4.75 o 
   0  11   2       22.28       23.42      8.42 o 
  -6  12   2       14.12       14.57      6.45 o 
  -5  12   2      165.65      165.89      8.66 o 
  -4  12   2       71.25       61.05     40.13 o 
  -3  12   2       60.04       41.54     12.83 o 
   3 -12   3        7.64        0.31      3.36 o 
   4 -12   3       46.15       33.47     22.67 o 
   5 -12   3       53.64       58.18     10.90 o 
   1 -11   3      155.25      157.71     12.10 o 
   2 -11   3      124.31      104.92      8.00 o 
   3 -11   3      158.95      168.96      8.02 o 
   4 -11   3       11.28        9.95      3.01 o 
   5 -11   3        1.07        0.69      1.84 o 
  -2 -10   3      163.79      168.07     15.03 o 
   1 -10   3      519.45      484.43      9.60 o 
   2 -10   3      115.08      118.59      5.14 o 
   3 -10   3      151.62      153.43      6.83 o 
   4 -10   3      134.90      154.42      5.33 o 
   5 -10   3        0.32        0.43      1.63 o 
   6 -10   3      306.08      285.70     10.10 o 
   7 -10   3      231.71      274.45     16.31 o 
   8 -10   3        1.81        2.82      6.07 o 
  -1  -9   3       13.75        0.12      3.32 o 
   0  -9   3      616.14      584.15     11.01 o 
   1  -9   3       26.31       29.79      2.87 o 
   2  -9   3      553.44      560.87     11.65 o 
   3  -9   3      872.79      839.60     13.68 o 
   4  -9   3      280.28      274.55      6.05 o 
   5  -9   3      312.65      324.72      7.96 o 
   6  -9   3       95.27       93.16      4.11 o 
   7  -9   3       82.54       94.18     10.55 o 
   8  -9   3      145.90      158.48     21.95 o 
   9  -9   3       33.37       31.61     10.67 o 
  10  -9   3       58.08       49.31     20.71 o 
  -3  -8   3       16.59        0.04      3.44 o 
  -1  -8   3       64.79       56.45      2.82 o 
   0  -8   3       91.76      100.98      3.29 o 
   1  -8   3      738.36      712.76     13.87 o 
   2  -8   3      162.40      164.66      6.42 o 
   3  -8   3      694.34      649.19     15.65 o 
   4  -8   3      157.39      141.67      5.25 o 
   5  -8   3      787.22      745.77      9.43 o 
   6  -8   3      168.40      178.03      3.84 o 
   7  -8   3       87.51       98.66     16.50 o 
   8  -8   3      193.31      193.73     14.76 o 
   9  -8   3      405.93      465.13     23.46 o 
  10  -8   3        0.00        0.27      5.41 o 
  -4  -7   3      150.78      178.00     12.98 o 
  -3  -7   3      197.36      216.33     12.56 o 
  -2  -7   3      145.31      148.06      1.83 o 
  -1  -7   3     1238.47     1121.35     16.58 o 
   2  -7   3      135.10      115.16      5.18 o 
   3  -7   3        3.73        5.65      2.26 o 
   4  -7   3     1428.25     1432.41     22.10 o 
   5  -7   3       39.04       38.25      2.24 o 
   6  -7   3      128.96      119.38      2.11 o 
   7  -7   3       31.07       25.23      7.15 o 
   8  -7   3       20.04       28.98      8.35 o 
   9  -7   3      164.29      162.11     23.50 o 
  10  -7   3      162.49      210.69     17.78 o 
  -5  -6   3      661.78      679.14     22.95 o 
  -4  -6   3       38.32       41.50      7.34 o 
   3  -6   3     2809.58     2662.34     45.72 o 
   4  -6   3        7.30        9.21      2.17 o 
   5  -6   3       13.04       16.75      1.47 o 
   6  -6   3       15.66       19.84      1.52 o 
   7  -6   3        6.88        9.55      5.49 o 
   8  -6   3       89.36       95.72     16.42 o 
   9  -6   3      192.22      246.44     15.92 o 
  10  -6   3        1.57        3.71      6.53 o 
  11  -6   3      149.07      150.25     16.85 o 
  -7  -5   3      387.48      399.70     19.13 o 
  -6  -5   3      120.74      140.28     11.36 o 
  -5  -5   3        1.45        5.33      4.75 o 
  -4  -5   3      164.65      169.34      3.59 o 
  -3  -5   3       73.58       92.05      2.94 o 
   2  -5   3      335.72      296.02      6.72 o 
   3  -5   3       99.64       96.23      4.91 o 
   4  -5   3      707.79      634.04     11.52 o 
   5  -5   3      142.99      145.10      3.55 o 
   6  -5   3      818.99      821.24     10.07 o 
   7  -5   3      349.86      339.88     13.99 o 
   8  -5   3       78.25       77.25     15.07 o 
   9  -5   3      190.76      196.62     14.11 o 
  10  -5   3      148.06      172.05     14.84 o 
  11  -5   3       17.50        7.77      8.04 o 
  -8  -4   3      166.78      181.13     13.45 o 
  -5  -4   3        1.20        1.71      1.56 o 
  -4  -4   3        7.20        7.88      2.01 o 
  -3  -4   3      833.71      885.16     13.95 o 
   2  -4   3     7860.85     7848.92    149.01 o 
   3  -4   3      378.10      339.84      5.76 o 
   4  -4   3       15.69       12.06      1.31 o 
   5  -4   3     1579.33     1551.38     23.14 o 
   6  -4   3       45.52       47.42      1.37 o 
   7  -4   3      429.97      428.84     11.84 o 
   8  -4   3       18.55       17.10      1.95 o 
   9  -4   3       25.71       15.95      8.00 o 
  10  -4   3      178.37      204.24     15.07 o 
  11  -4   3       60.82       62.60     11.67 o 
  -9  -3   3        1.66        0.70      4.13 o 
  -8  -3   3      331.81      343.36     15.42 o 
  -7  -3   3      258.48      281.22     12.68 o 
  -6  -3   3      119.68      120.80      4.85 o 
  -5  -3   3      915.44     1003.56     16.42 o 
  -4  -3   3      135.44      127.57      3.48 o 
  -3  -3   3      246.59      290.34      6.61 o 
   1  -3   3     9617.43     9888.43    186.58 o 
   2  -3   3      573.24      654.29     12.02 o 
   3  -3   3     8716.17     9144.51    155.64 o 
   4  -3   3      110.47      125.32      2.01 o 
   5  -3   3      209.06      212.23      3.31 o 
   6  -3   3     2178.00     2184.87     22.20 o 
   7  -3   3       45.14       38.45      3.94 o 
   8  -3   3      212.34      214.68      8.27 o 
   9  -3   3      261.88      249.13     19.32 o 
  10  -3   3       45.56       42.51     14.65 o 
  11  -3   3       91.50       76.90     18.36 o 
  -8  -2   3      266.24      409.75     21.80 o 
  -7  -2   3      413.21      502.92    135.82 o 
  -6  -2   3      276.18      298.45      7.50 o 
  -5  -2   3       30.88       27.21      2.59 o 
  -4  -2   3     1670.42     1684.44     26.28 o 
  -3  -2   3      113.92      109.98      4.56 o 
   0  -2   3      486.13      492.45      8.42 o 
   1  -2   3     1221.06     1035.60     11.27 o 
   2  -2   3        8.77       12.81      2.74 o 
   3  -2   3      885.17      884.59     19.57 o 
   4  -2   3     1921.39     1945.18     40.09 o 
   5  -2   3      960.39      923.27     41.10 o 
   6  -2   3        2.09        3.40      1.36 o 
   7  -2   3      676.93      685.15     12.40 o 
   8  -2   3       80.87       79.71      4.99 o 
   9  -2   3      278.59      271.45     15.09 o 
  10  -2   3      137.19      134.22     11.92 o 
  -9  -1   3        0.18        0.23      2.78 o 
  -8  -1   3      292.71      292.79     16.87 o 
  -7  -1   3      460.46      493.76      9.01 o 
  -6  -1   3      770.41      750.32     18.67 o 
  -5  -1   3     2904.55     2855.53     48.96 o 
  -4  -1   3      186.75      176.10      6.76 o 
  -3  -1   3        5.44        5.84      1.51 o 
  -2  -1   3      171.31      194.38      4.71 o 
  -1  -1   3     1038.34     1004.18     15.07 o 
   0  -1   3     3924.13     3776.08     50.72 o 
   1  -1   3        0.86       15.72      5.93 o 
   2  -1   3       54.41       58.94      2.05 o 
   3  -1   3     6935.30     7244.42     91.26 o 
   4  -1   3       17.84       15.46      2.31 o 
   5  -1   3      838.26      887.50     16.69 o 
   6  -1   3      382.05      362.77      5.79 o 
   7  -1   3       48.12       51.50      3.30 o 
   8  -1   3      393.67      411.12     10.43 o 
   9  -1   3        1.36        3.69      2.91 o 
  10  -1   3       45.31       41.20      7.38 o 
 -10   0   3      149.56      150.92      7.86 o 
  -9   0   3       15.20       14.98      3.26 o 
  -8   0   3        6.22        5.32      1.88 o 
  -7   0   3     1081.90     1049.64     19.46 o 
  -6   0   3     1068.25     1020.87     15.93 o 
  -5   0   3     3661.58     3815.35     50.03 o 
  -4   0   3     2255.68     2201.33     43.69 o 
  -3   0   3        3.86       10.78      1.46 o 
  -2   0   3     4381.42     4452.87     43.12 o 
  -1   0   3      367.35      378.76      6.36 o 
   0   0   3     1501.99     1674.38     34.45 o 
   1   0   3      982.79      978.44     12.66 o 
   2   0   3       38.28       40.10      2.20 o 
   3   0   3      354.68      359.39      5.16 o 
   4   0   3     1719.09     1613.46     19.37 o 
   5   0   3       19.16       17.32      2.13 o 
   6   0   3      289.72      302.34      5.18 o 
   7   0   3       55.74       54.83      3.65 o 
   8   0   3       33.72       31.48      3.62 o 
   9   0   3      217.20      216.34      7.57 o 
  10   0   3        7.32        8.81      4.34 o 
 -11   1   3       65.95       54.30      4.65 o 
 -10   1   3        2.54        2.21      2.36 o 
  -9   1   3      302.58      298.96      6.73 o 
  -8   1   3      109.80      125.64      3.75 o 
  -7   1   3       51.17       51.55      2.66 o 
  -6   1   3     1928.22     1925.53     22.06 o 
  -5   1   3      487.61      517.74      6.07 o 
  -4   1   3     1631.58     1738.92     16.71 o 
  -3   1   3     1670.40     1641.17     12.91 o 
  -2   1   3      449.83      446.25      4.52 o 
  -1   1   3     8935.84     9768.04    258.90 o 
   0   1   3     3768.09     4189.17     47.03 o 
   1   1   3     4957.20     5365.40    110.31 o 
   2   1   3      394.02      306.98     10.16 o 
   3   1   3      560.28      580.36      8.17 o 
   4   1   3      319.45      330.53      6.36 o 
   5   1   3     1234.52     1213.48     14.11 o 
   6   1   3      952.26      936.75     14.15 o 
   7   1   3      278.31      288.18      8.51 o 
   8   1   3      265.12      257.17      8.63 o 
   9   1   3        1.83        2.02      2.51 o 
 -11   2   3        5.59      -13.80     13.80 o 
 -10   2   3       92.94       88.52      5.61 o 
  -9   2   3        0.35       -0.66      2.57 o 
  -8   2   3      331.70      327.56      4.98 o 
  -7   2   3      187.73      196.29      4.74 o 
  -6   2   3        1.59        3.00      1.45 o 
  -5   2   3     1620.68     1528.66     19.25 o 
  -4   2   3      856.27      862.40      9.11 o 
  -3   2   3      134.78      129.22      1.92 o 
  -2   2   3     2113.19     2156.01     19.34 o 
  -1   2   3     1291.95     1404.40     13.57 o 
   0   2   3       96.55      122.43      4.37 o 
   1   2   3     2959.67     3025.40     35.23 o 
   2   2   3      757.43      793.81     10.51 o 
   3   2   3     3843.96     3882.25     50.14 o 
   4   2   3     1454.51     1526.92     21.03 o 
   5   2   3       67.26       74.93      8.42 o 
   6   2   3     2804.29     2754.31     40.03 o 
   7   2   3        6.91        8.10      2.64 o 
   8   2   3      362.55      307.69     20.06 o 
   9   2   3        8.06        0.50      6.22 o 
 -11   3   3       59.51       66.82     11.05 o 
 -10   3   3       29.49       15.82      4.44 o 
  -9   3   3      124.34      121.29      6.50 o 
  -8   3   3       36.86       35.02      2.06 o 
  -7   3   3     1210.48     1172.12     18.32 o 
  -6   3   3      120.69      111.71      3.08 o 
  -5   3   3       17.29       14.77      1.57 o 
  -4   3   3     2080.92     2234.08     17.70 o 
  -3   3   3     5455.85     5660.61     51.32 o 
  -2   3   3     2930.82     3110.66     34.60 o 
  -1   3   3       39.24       28.15      1.45 o 
   0   3   3      893.13      893.48      8.24 o 
   1   3   3     2383.10     2377.10     28.98 o 
   2   3   3     1138.26     1170.55     20.06 o 
   3   3   3       21.18       31.43      4.10 o 
   4   3   3      305.62      307.27      9.59 o 
   5   3   3      320.41      330.84      7.72 o 
   6   3   3     1113.54     1050.78     30.84 o 
   7   3   3      380.83      353.39     25.80 o 
   8   3   3       61.21        0.15      3.75 o 
 -11   4   3       81.54       69.33     19.13 o 
 -10   4   3       83.72       99.70     11.36 o 
  -9   4   3       41.71       35.28      5.43 o 
  -8   4   3      995.56     1043.46     19.11 o 
  -7   4   3        8.39        7.76      2.09 o 
  -6   4   3      728.13      676.76      7.47 o 
  -5   4   3      762.67      767.12      6.65 o 
  -4   4   3     1080.17     1106.11     13.42 o 
  -3   4   3     4204.85     4188.38     35.83 o 
  -2   4   3      162.37      119.79      2.18 o 
  -1   4   3     1574.85     1598.38     14.93 o 
   0   4   3      577.03      544.36      8.13 o 
   1   4   3      312.85      298.69      6.29 o 
   2   4   3      916.11      873.08     20.40 o 
   3   4   3      171.26      175.80      5.43 o 
   4   4   3       63.62       72.34      3.21 o 
   5   4   3      409.29      376.22     20.50 o 
   6   4   3      399.19      299.37     43.78 o 
   7   4   3        2.74       -0.58      3.98 o 
   8   4   3       40.61        0.04      5.68 o 
 -11   5   3        1.33       -0.46      4.99 o 
 -10   5   3      116.86      132.32     13.26 o 
  -9   5   3      293.96      305.90     13.21 o 
  -8   5   3       23.73       16.82     12.93 o 
  -7   5   3      288.62      317.07      9.11 o 
  -6   5   3       51.76       45.65      1.54 o 
  -5   5   3     1146.12     1093.55      9.28 o 
  -4   5   3     1794.38     1882.78     16.93 o 
  -3   5   3       20.56       19.18      2.62 o 
  -2   5   3      363.64      299.14      3.56 o 
  -1   5   3       68.48      100.65      2.60 o 
   0   5   3       67.27       82.92      2.96 o 
   1   5   3        6.80       11.39      0.88 o 
   2   5   3      927.29      894.66     15.12 o 
   3   5   3      282.32      267.19     11.59 o 
   4   5   3      601.15      630.80     19.59 o 
   5   5   3       69.92       64.42      8.93 o 
   6   5   3      191.69      215.13     13.76 o 
   7   5   3       33.30       30.72      8.85 o 
 -11   6   3       84.74       73.81     13.18 o 
 -10   6   3        6.49       -1.24      9.62 o 
  -9   6   3       13.35       13.95      6.99 o 
  -8   6   3      484.29      499.34     20.66 o 
  -7   6   3       46.72       44.80      5.02 o 
  -6   6   3      895.23      899.98     10.03 o 
  -5   6   3     1032.67     1019.00     10.56 o 
  -4   6   3      816.67      816.16     11.41 o 
  -3   6   3      705.69      690.43      7.32 o 
  -2   6   3       23.35       33.48      1.96 o 
  -1   6   3     1380.57     1328.71     19.01 o 
   0   6   3      941.19      913.35      9.90 o 
   1   6   3        3.73        3.83      3.59 o 
   2   6   3       21.67       14.76      5.22 o 
   3   6   3      587.05      565.68     18.90 o 
   4   6   3      163.66      148.59     11.63 o 
   5   6   3      115.45      123.08     18.24 o 
   6   6   3       11.21       14.84      7.81 o 
 -11   7   3       81.96       83.59     14.26 o 
 -10   7   3      297.71      305.60     29.87 o 
  -9   7   3      109.19      116.59     12.68 o 
  -8   7   3       79.66       91.01      7.17 o 
  -7   7   3       56.98       57.63      5.71 o 
  -6   7   3       49.84       54.01     16.19 o 
  -5   7   3     1224.91     1223.13     15.69 o 
  -4   7   3       11.06       10.75      1.80 o 
  -3   7   3      906.52      913.35     10.80 o 
  -2   7   3     1608.00     1577.53     21.07 o 
  -1   7   3      102.41      110.18      5.72 o 
   0   7   3      754.08      739.93     19.21 o 
   1   7   3        1.49        5.95      4.25 o 
   2   7   3       57.91       61.72      8.15 o 
   3   7   3      555.83      534.30     20.06 o 
   4   7   3       21.31       31.15      8.50 o 
   5   7   3       54.92       59.40     17.70 o 
 -11   8   3      131.21      158.06     18.12 o 
 -10   8   3       60.85       59.24     19.94 o 
  -8   8   3       63.57       64.38      9.66 o 
  -7   8   3       59.95       52.84      7.48 o 
  -6   8   3       58.14       73.30      3.78 o 
  -5   8   3        5.65       11.04      1.96 o 
  -4   8   3      206.42      210.93      5.15 o 
  -3   8   3      551.83      578.05      8.15 o 
  -2   8   3      390.64      381.31     12.21 o 
  -1   8   3      459.76      448.28     20.13 o 
   0   8   3       16.09       30.53      6.14 o 
   1   8   3      332.48      370.14     15.50 o 
   2   8   3      330.91      332.23     16.23 o 
   3   8   3       40.96       45.60      9.39 o 
   4   8   3      110.53       92.05     20.21 o 
 -10   9   3       32.20       36.71     11.21 o 
  -9   9   3       13.85       12.83     13.45 o 
  -8   9   3      165.39      194.88     22.34 o 
  -7   9   3       88.17       85.10     19.79 o 
  -6   9   3       15.68        9.69      2.42 o 
  -5   9   3      181.67      192.59      8.54 o 
  -4   9   3       30.81       21.54      3.10 o 
  -3   9   3      463.13      412.27     27.80 o 
  -2   9   3      266.40      262.51     11.21 o 
  -1   9   3      104.01      109.75      8.93 o 
   0   9   3      411.01      406.58     24.04 o 
   1   9   3       15.46       21.25      7.34 o 
   2   9   3      145.40      145.27     21.06 o 
   3   9   3      101.90       84.94     20.21 o 
  -9  10   3       52.63       57.62     11.86 o 
  -8  10   3       38.45        2.59      5.84 o 
  -7  10   3       91.75      108.20     11.09 o 
  -6  10   3       34.17       33.54      3.63 o 
  -5  10   3       66.73       77.51      4.73 o 
  -4  10   3      221.37      228.92      7.08 o 
  -3  10   3       34.18       20.75      5.45 o 
  -2  10   3      249.44      241.18     12.29 o 
  -1  10   3        0.90        2.94      4.52 o 
   0  10   3        0.39        4.87      5.56 o 
   1  10   3      138.24      143.18     13.37 o 
   2  10   3        1.85       -5.29      7.07 o 
  -8  11   3      123.42        2.74     10.16 o 
  -7  11   3       81.57        2.16      8.58 o 
  -6  11   3       99.02      103.57      7.02 o 
  -5  11   3        5.12        8.04      3.10 o 
  -4  11   3       14.26       10.82      4.79 o 
  -3  11   3      108.37      103.53      9.43 o 
  -2  11   3       47.91       15.54     10.55 o 
  -1  11   3       63.84       62.33      9.62 o 
   0  11   3      161.68      175.37     14.84 o 
  -5  12   3      180.56      163.05     93.23 o 
  -4  12   3        7.53        6.49      5.06 o 
   3 -12   4       33.36       21.02     16.35 o 
   4 -12   4        3.58        0.03      2.36 o 
   1 -11   4      123.36      115.78     10.70 o 
   2 -11   4       92.61       99.79      5.52 o 
   3 -11   4        1.48        0.46      2.16 o 
   4 -11   4       23.95       16.10      4.30 o 
   5 -11   4       29.10       31.66      4.34 o 
  -2 -10   4        2.31        1.16      5.60 o 
  -1 -10   4       37.79       -0.15      3.98 o 
   1 -10   4        1.66        1.19      1.80 o 
   2 -10   4      363.22      358.16     10.17 o 
   3 -10   4       50.24       42.18      3.36 o 
   4 -10   4       55.70       61.71      4.09 o 
   5 -10   4      304.30      290.72     12.28 o 
   6 -10   4        0.29       -0.18      1.92 o 
   7 -10   4       82.03      102.52     11.98 o 
  -3  -9   4       55.61        0.89      5.29 o 
  -1  -9   4       75.62       71.18      7.86 o 
   0  -9   4      145.79      146.05      9.78 o 
   1  -9   4      263.72      271.79      8.08 o 
   2  -9   4      145.15      142.48      6.80 o 
   3  -9   4      565.02      555.02     10.87 o 
   4  -9   4      199.31      201.92      7.64 o 
   5  -9   4       39.80       39.90      3.47 o 
   6  -9   4      150.67      143.08      6.39 o 
   7  -9   4        6.17       11.83      6.72 o 
   8  -9   4       16.02       17.62      8.39 o 
   9  -9   4      125.68      137.54     15.84 o 
  -4  -8   4        6.58        0.81      5.14 o 
  -3  -8   4       36.70       -0.39      4.13 o 
  -2  -8   4        3.41        3.09      0.70 o 
  -1  -8   4       56.03       64.69      2.94 o 
   2  -8   4      319.66      309.93      9.35 o 
   3  -8   4      537.46      528.44     21.10 o 
   4  -8   4      486.18      458.24     11.86 o 
   5  -8   4     1036.62     1031.73     15.45 o 
   6  -8   4       67.18       67.03      4.87 o 
   7  -8   4      563.89      504.77     18.05 o 
   8  -8   4       20.59       35.44     14.99 o 
   9  -8   4      102.47      125.60     14.57 o 
  10  -8   4       78.89       86.60     14.80 o 
  -4  -7   4        0.11        1.62      4.79 o 
  -3  -7   4      210.96      203.54      3.59 o 
   2  -7   4       12.91       10.40      3.25 o 
   3  -7   4      541.22      572.60     12.83 o 
   4  -7   4       44.30       54.33      5.87 o 
   5  -7   4      590.46      574.81     10.49 o 
   6  -7   4      134.37      138.66      4.69 o 
   7  -7   4      385.61      344.27     16.54 o 
   8  -7   4      393.42      435.41     20.33 o 
   9  -7   4       25.26       33.81     10.12 o 
  10  -7   4       52.74       46.68     19.36 o 
  -6  -6   4       73.90      101.52     12.13 o 
  -5  -6   4      236.75      255.83     14.49 o 
  -4  -6   4       30.55       41.43      2.24 o 
  -3  -6   4      121.25      102.37      2.74 o 
   2  -6   4      401.23      416.13     13.87 o 
   3  -6   4      405.54      410.95     12.29 o 
   4  -6   4      595.05      584.96     10.90 o 
   5  -6   4       91.54       90.78      3.25 o 
   6  -6   4       72.15       73.48      3.40 o 
   7  -6   4       10.50        9.74      2.63 o 
   8  -6   4      172.67      165.75     12.68 o 
   9  -6   4       20.94       18.70      8.35 o 
  10  -6   4       52.77       73.93     20.40 o 
  -8  -5   4      102.72      104.19     12.75 o 
  -7  -5   4        0.47        0.93      4.71 o 
  -6  -5   4      350.24      384.86     17.27 o 
  -5  -5   4      256.22      274.11      6.99 o 
  -4  -5   4        0.66        1.55      1.78 o 
  -3  -5   4      259.30      287.21      7.27 o 
   1  -5   4      166.18      147.43      5.64 o 
   2  -5   4     1317.71     1301.51     26.05 o 
   3  -5   4      950.17      896.90     15.50 o 
   4  -5   4        7.95       10.40      2.94 o 
   5  -5   4      564.12      536.00     10.82 o 
   6  -5   4      107.19      103.94      3.57 o 
   7  -5   4      217.38      215.26      7.98 o 
   8  -5   4      323.86      354.45     16.39 o 
   9  -5   4       19.33       19.67     12.48 o 
  10  -5   4        1.12        3.86     10.36 o 
  -8  -4   4       61.97       70.72     10.20 o 
  -6  -4   4      127.09      123.86      6.38 o 
  -5  -4   4      218.35      234.80      7.61 o 
  -4  -4   4      369.34      355.07      8.77 o 
  -3  -4   4      383.35      438.62      7.77 o 
   0  -4   4       38.11       63.15      6.11 o 
   1  -4   4     1744.04     1792.69     30.22 o 
   2  -4   4       13.41        1.04      2.32 o 
   3  -4   4     1161.67     1163.05     20.98 o 
   4  -4   4      264.10      248.76      6.26 o 
   5  -4   4      500.19      488.14      6.55 o 
   6  -4   4      250.46      261.25      3.94 o 
   7  -4   4       41.75       43.21      1.76 o 
   8  -4   4        9.41       10.00      2.51 o 
   9  -4   4       45.96       47.13      4.14 o 
  10  -4   4       15.96       12.02     12.13 o 
  -9  -3   4      150.61      162.77     12.91 o 
  -8  -3   4        0.84        5.41      5.06 o 
  -7  -3   4      279.53      288.47     12.97 o 
  -6  -3   4      179.80      186.38      5.84 o 
  -5  -3   4      227.13      248.91      6.26 o 
  -4  -3   4      679.87      685.75     11.71 o 
  -3  -3   4      283.59      289.72      5.99 o 
  -1  -3   4      206.91      272.17      9.78 o 
   0  -3   4      506.42      562.28     10.74 o 
   1  -3   4     3792.47     3849.31     64.81 o 
   2  -3   4     6443.08     6562.82    126.19 o 
   3  -3   4        2.47        4.37      1.76 o 
   4  -3   4      800.93      923.00     43.24 o 
   5  -3   4     2004.37     2004.13     29.25 o 
   6  -3   4      650.16      655.95      8.20 o 
   7  -3   4       23.18       26.95      2.17 o 
   8  -3   4       25.24       29.82      2.71 o 
   9  -3   4      153.46      144.66     18.47 o 
  10  -3   4      107.18      115.78     12.17 o 
  -8  -2   4      291.51      317.72     49.21 o 
  -7  -2   4        3.51        5.26      2.63 o 
  -6  -2   4        0.62        0.58      1.74 o 
  -5  -2   4     1444.61     1374.28     24.08 o 
  -4  -2   4       66.94       79.18      3.48 o 
  -3  -2   4      338.67      324.31      6.61 o 
  -2  -2   4      540.50      549.53     10.90 o 
  -1  -2   4       15.33       21.80      2.55 o 
   0  -2   4     1984.62     1886.20     35.55 o 
   1  -2   4     1422.32     1418.45     15.38 o 
   2  -2   4      186.33      204.65      8.25 o 
   3  -2   4     1963.05     2002.16     30.72 o 
   4  -2   4       74.42       88.62      5.66 o 
   5  -2   4     2092.41     2107.24     36.85 o 
   6  -2   4     1069.00     1082.55     13.77 o 
   7  -2   4       13.46       16.53      2.69 o 
   8  -2   4      397.70      420.01     22.74 o 
   9  -2   4       92.55      101.36      6.68 o 
  10  -2   4      133.73      124.30      7.94 o 
 -10  -1   4       51.65       53.98      6.94 o 
  -9  -1   4      182.58      186.66      7.62 o 
  -8  -1   4        9.36       11.92      2.80 o 
  -7  -1   4        3.00        2.82      4.13 o 
  -6  -1   4      458.32      464.08     11.13 o 
  -5  -1   4        0.68        0.66      1.70 o 
  -4  -1   4     2770.12     2696.22     33.91 o 
  -3  -1   4      848.14      823.10     27.57 o 
  -2  -1   4      925.82      926.62     15.54 o 
  -1  -1   4      753.56      728.01      8.55 o 
   0  -1   4     1497.76     1399.77     27.36 o 
   1  -1   4     1108.19     1169.10     42.47 o 
   2  -1   4       20.36       32.89      3.86 o 
   3  -1   4     1588.88     1662.18     19.76 o 
   4  -1   4     1517.09     1556.21     18.35 o 
   5  -1   4      379.26      351.02      5.97 o 
   6  -1   4       46.17       45.62      2.78 o 
   7  -1   4      118.13      135.12      4.38 o 
   8  -1   4       35.03       42.64      6.12 o 
   9  -1   4       81.74       78.91      5.82 o 
  10  -1   4       35.94       31.76      5.86 o 
 -10   0   4        3.84        6.10      3.08 o 
  -9   0   4        0.84        2.01      2.09 o 
  -8   0   4      104.97      108.49      5.85 o 
  -7   0   4       50.80       42.46      3.31 o 
  -6   0   4     2492.53     2437.73     43.55 o 
  -5   0   4     1040.23     1035.08     14.96 o 
  -4   0   4      243.38      251.72      5.35 o 
  -3   0   4     2386.96     2532.01     53.74 o 
  -2   0   4      811.97      905.02     15.40 o 
  -1   0   4      535.92      487.50     16.00 o 
   0   0   4      380.97      444.88      7.48 o 
   1   0   4      347.41      341.82      5.67 o 
   2   0   4      247.40      276.43      8.46 o 
   3   0   4      171.32      158.19      4.28 o 
   4   0   4       82.03       82.84      3.76 o 
   5   0   4       61.95       65.15      4.00 o 
   6   0   4        3.21        3.64      1.60 o 
   7   0   4      371.16      359.54      9.48 o 
   8   0   4      286.57      298.16      9.62 o 
   9   0   4        4.54        5.49      3.09 o 
  10   0   4        3.28        4.83      3.93 o 
 -11   1   4        7.35        7.18      3.56 o 
 -10   1   4       91.43       92.68      6.57 o 
  -9   1   4       15.61       17.09      2.69 o 
  -8   1   4       16.12       22.02      3.06 o 
  -7   1   4      400.45      383.66      7.14 o 
  -6   1   4      183.22      173.09      4.44 o 
  -5   1   4      734.28      762.23      8.64 o 
  -4   1   4      449.06      419.60     15.59 o 
  -3   1   4     2058.86     2157.99     19.69 o 
  -2   1   4     8268.98     8449.48    244.33 o 
  -1   1   4       44.98       48.73      2.05 o 
   0   1   4        4.39        4.54      1.61 o 
   1   1   4       31.06       43.46      3.98 o 
   2   1   4      406.44      417.74      7.23 o 
   3   1   4     1984.37     2035.82     28.51 o 
   4   1   4       28.71       41.35      3.02 o 
   5   1   4        5.98        5.70      2.72 o 
   6   1   4      160.65      156.94      4.36 o 
   7   1   4      443.98      419.37     10.77 o 
   8   1   4       11.10       15.11      3.82 o 
   9   1   4       39.82       35.20      4.65 o 
 -11   2   4       29.48       21.76      8.31 o 
 -10   2   4       11.67       10.46      2.74 o 
  -9   2   4       55.25       56.59      3.08 o 
  -8   2   4      100.95      116.22      4.63 o 
  -7   2   4       80.84       77.96      2.99 o 
  -6   2   4      643.19      604.43      7.58 o 
  -5   2   4       35.74       37.38      2.16 o 
  -4   2   4      334.28      311.86      4.00 o 
  -3   2   4     8314.84     8545.29     92.65 o 
  -2   2   4      195.94      224.32      3.08 o 
  -1   2   4     2057.49     2148.65     50.97 o 
   0   2   4       28.75       36.77      2.26 o 
   1   2   4     2682.30     2688.33     32.22 o 
   2   2   4     2257.39     2262.53     29.69 o 
   3   2   4      188.85      201.14      6.25 o 
   4   2   4      283.19      295.16      7.12 o 
   5   2   4      328.75      318.26      5.94 o 
   6   2   4      165.44      154.74      5.60 o 
   7   2   4      268.56      252.61      8.62 o 
   8   2   4      262.72      232.37     17.06 o 
   9   2   4        8.46        0.15      5.76 o 
 -11   3   4        1.15       -2.40      5.87 o 
 -10   3   4       57.44       52.10      7.42 o 
  -9   3   4       29.49       30.01      2.05 o 
  -8   3   4      141.57      133.85      5.39 o 
  -7   3   4       79.04       81.73      4.99 o 
  -6   3   4      390.52      398.23      5.42 o 
  -5   3   4      655.35      634.49      6.11 o 
  -4   3   4        5.47        4.94      0.86 o 
  -3   3   4     1678.63     1613.69     15.26 o 
  -2   3   4       97.34      113.54      4.02 o 
  -1   3   4      400.90      448.53      5.48 o 
   0   3   4     2090.81     2017.32     25.67 o 
   1   3   4      139.77      169.95      5.36 o 
   2   3   4       20.78       28.76      2.95 o 
   3   3   4       24.05       25.55      3.24 o 
   4   3   4       49.80       53.46      4.34 o 
   5   3   4      652.26      623.92      8.57 o 
   6   3   4      163.05      148.69      6.17 o 
   7   3   4        0.63       -0.54      2.40 o 
   8   3   4      474.18      434.67     19.40 o 
 -11   4   4        3.04       -2.20      5.95 o 
 -10   4   4        0.73        1.91      3.59 o 
  -9   4   4      179.60      165.11     13.11 o 
  -8   4   4       20.56       16.91      1.98 o 
  -7   4   4        2.47        2.27      1.56 o 
  -6   4   4        1.19        0.83      1.37 o 
  -5   4   4      364.35      364.65      4.07 o 
  -4   4   4      614.05      662.77      9.29 o 
  -3   4   4       13.68       14.05      1.33 o 
  -2   4   4     1425.10     1536.92     16.01 o 
  -1   4   4      710.39      748.14     10.25 o 
   0   4   4       10.60        9.54      1.47 o 
   1   4   4      599.88      590.90     11.36 o 
   2   4   4        2.07        4.10      3.80 o 
   3   4   4       24.68       23.02      3.63 o 
   4   4   4      730.41      687.08     13.41 o 
   5   4   4       39.58       40.89      3.19 o 
   6   4   4      214.94      186.25     23.44 o 
   7   4   4       26.74        0.54      4.29 o 
 -11   5   4       86.67       82.66     12.87 o 
 -10   5   4      138.03      134.32     15.15 o 
  -9   5   4       27.24       26.35      6.87 o 
  -8   5   4      255.15      297.19     10.10 o 
  -7   5   4        0.29        1.75      1.15 o 
  -6   5   4      644.93      631.95      6.18 o 
  -5   5   4      288.54      312.10      5.45 o 
  -4   5   4       49.97       47.65      1.82 o 
  -3   5   4      777.93      754.44      7.61 o 
  -2   5   4       17.54       21.77      2.24 o 
  -1   5   4      648.54      628.55      8.66 o 
   0   5   4      823.62      859.40     13.69 o 
   1   5   4      303.35      320.44      7.57 o 
   2   5   4      363.96      363.77      5.55 o 
   3   5   4        1.11        1.70      0.35 o 
   4   5   4        4.54        3.79      4.64 o 
   5   5   4      472.49      452.76     18.24 o 
   6   5   4        6.62        1.04      7.57 o 
   7   5   4       24.70       28.48      9.08 o 
 -11   6   4       12.93        9.31      8.35 o 
 -10   6   4       97.14      121.17     11.95 o 
  -9   6   4      206.08      207.04     10.12 o 
  -8   6   4      123.91      130.96      7.77 o 
  -7   6   4      116.22      109.60      5.39 o 
  -6   6   4      351.19      354.91      4.35 o 
  -5   6   4      856.83      876.12     10.26 o 
  -4   6   4      174.58      164.33      4.52 o 
  -3   6   4      467.50      432.42      5.96 o 
  -2   6   4      507.48      521.54      7.44 o 
  -1   6   4       26.93       24.42      2.46 o 
   0   6   4       59.84       56.08      3.12 o 
   1   6   4      123.14      110.52      4.91 o 
   2   6   4      252.66      202.52    102.58 o 
   3   6   4        1.47        0.46      3.63 o 
   4   6   4       50.49       54.84      8.93 o 
   5   6   4       11.40       19.32      7.73 o 
   6   6   4       78.28       94.95     12.52 o 
 -11   7   4       35.42       25.70     17.47 o 
 -10   7   4       31.47        3.79     11.63 o 
  -9   7   4       57.51       71.78      7.82 o 
  -8   7   4       32.67       29.89      6.75 o 
  -7   7   4       74.49       70.24      4.02 o 
  -6   7   4      164.54      151.18      2.86 o 
  -5   7   4        8.60        9.34      1.95 o 
  -4   7   4      153.64      171.15      4.07 o 
  -3   7   4      578.14      558.94     10.31 o 
  -2   7   4       78.13       79.29      4.18 o 
  -1   7   4     1108.11     1120.15     14.19 o 
   0   7   4       13.68       18.99      3.12 o 
   1   7   4        9.20        8.70      5.02 o 
   2   7   4      126.48      159.87     11.40 o 
   3   7   4        5.79        6.14      5.99 o 
   4   7   4       11.83       18.43      7.84 o 
   5   7   4       83.68       75.82     19.28 o 
 -10   8   4       14.63        7.27     12.98 o 
  -9   8   4        0.44        1.47      5.37 o 
  -8   8   4      104.66      113.61      8.20 o 
  -7   8   4       48.62       61.49      3.39 o 
  -6   8   4      264.63      262.25      9.17 o 
  -5   8   4       17.88       26.54      3.86 o 
  -4   8   4        0.14        1.27      1.74 o 
  -3   8   4      259.50      271.78      6.73 o 
  -2   8   4      443.46      445.16      8.52 o 
  -1   8   4       17.07       15.15      2.15 o 
   0   8   4      673.22      724.90     21.91 o 
   1   8   4       57.95       58.59      8.97 o 
   2   8   4      162.75      173.28     13.22 o 
   3   8   4      164.15      176.72     14.92 o 
   4   8   4        3.92        6.22      7.50 o 
 -10   9   4       63.81       72.61     21.14 o 
  -9   9   4       97.25       89.11     20.29 o 
  -8   9   4        5.94       -0.08      6.22 o 
  -7   9   4       84.92       94.39      7.53 o 
  -6   9   4       54.05       72.13      3.47 o 
  -5   9   4        9.47       14.83      2.98 o 
  -4   9   4        5.37        3.73      2.45 o 
  -3   9   4       92.55       95.05      4.78 o 
  -2   9   4      130.17      146.85      9.82 o 
  -1   9   4      226.87      215.44     12.13 o 
   0   9   4       77.69       78.49     14.99 o 
   1   9   4      100.68      120.65     11.83 o 
   2   9   4      105.04      123.78     12.91 o 
   3   9   4       31.42       37.45     17.47 o 
  -9  10   4       13.85       23.61      9.39 o 
  -8  10   4       43.97       -1.00      5.06 o 
  -7  10   4        0.02       -0.43      3.90 o 
  -6  10   4       21.82       17.97     10.92 o 
  -5  10   4        2.79        4.64      2.59 o 
  -4  10   4       12.82        5.02      3.98 o 
  -3  10   4       60.11       51.40      7.23 o 
  -2  10   4       82.36       78.84      8.97 o 
  -1  10   4        1.34        3.63      5.10 o 
   0  10   4      221.94      226.23     22.80 o 
   1  10   4       24.96       19.98     13.76 o 
  -8  11   4       31.23       -0.23      4.44 o 
  -7  11   4        9.78        0.27      6.42 o 
  -6  11   4        0.00        1.01      2.90 o 
  -5  11   4       67.56       63.84      7.11 o 
  -4  11   4       75.83       88.53      8.73 o 
  -3  11   4      101.19      109.94     10.05 o 
  -2  11   4        1.71        3.63      8.46 o 
  -1  11   4       80.09       85.06     11.32 o 
   0 -11   5      105.22      124.13     12.48 o 
   1 -11   5        6.52        0.08      5.45 o 
   2 -11   5      241.90      231.86     18.43 o 
   3 -11   5        9.05        6.04      3.25 o 
   4 -11   5        0.36        1.19      3.92 o 
   5 -11   5        1.82        0.99      2.25 o 
  -2 -10   5       69.77        0.35      7.73 o 
  -1 -10   5       34.99        0.35      4.25 o 
   0 -10   5       11.92       -0.81      4.13 o 
   1 -10   5      110.12       98.26     59.67 o 
   2 -10   5      159.14      175.94      6.69 o 
   3 -10   5        3.41        3.85      2.71 o 
   4 -10   5      197.78      180.96      8.30 o 
   5 -10   5       20.46       11.11      2.45 o 
   6 -10   5       68.77       70.57      3.85 o 
  -3  -9   5       54.17        0.15      4.56 o 
  -2  -9   5       41.31       -0.23      4.06 o 
  -1  -9   5      273.49      281.02      9.47 o 
   0  -9   5       93.45      110.29      5.22 o 
   1  -9   5       10.59       16.77      3.48 o 
   2  -9   5      485.07      460.24     14.78 o 
   3  -9   5      125.55      138.67      6.11 o 
   4  -9   5      192.23      191.94      7.51 o 
   5  -9   5      705.30      723.01     13.15 o 
   6  -9   5        0.01        0.13      1.86 o 
   7  -9   5       61.14       61.95     10.12 o 
   8  -9   5       16.94       25.08      9.35 o 
   9  -9   5       56.00       62.14     13.06 o 
  -4  -8   5       14.25        0.66      4.83 o 
  -3  -8   5       14.42        0.27      4.13 o 
   1  -8   5      288.04      338.91     18.16 o 
   2  -8   5       38.54       37.41      8.54 o 
   3  -8   5      609.56      579.17     14.96 o 
   4  -8   5      331.31      344.79     13.99 o 
   5  -8   5      108.28      112.72      4.57 o 
   6  -8   5      120.37      110.06      4.27 o 
   7  -8   5        6.48        6.68      2.28 o 
   8  -8   5      123.84      118.18     13.06 o 
   9  -8   5       47.65       49.39     18.94 o 
  -5  -7   5        4.21        6.53      6.61 o 
  -3  -7   5        3.24        2.98      2.20 o 
   1  -7   5       56.81       51.24      5.80 o 
   2  -7   5       48.19       54.03      5.18 o 
   3  -7   5        3.08        7.84      4.87 o 
   4  -7   5      154.15      144.11      5.76 o 
   5  -7   5      802.13      795.65     18.47 o 
   6  -7   5       42.98       44.19      2.73 o 
   7  -7   5      875.41      886.29     35.96 o 
   8  -7   5        5.12       -0.08      6.26 o 
   9  -7   5      201.90      211.46     17.20 o 
  10  -7   5       15.84       23.15     10.63 o 
  -7  -6   5       55.97       57.46     11.52 o 
  -6  -6   5      184.10      175.29     14.07 o 
  -5  -6   5       76.57       89.23      4.48 o 
  -4  -6   5       17.92       13.26      1.85 o 
  -3  -6   5      540.15      568.46     10.16 o 
   0  -6   5      150.96      164.20     12.13 o 
   1  -6   5      114.40      125.36     10.09 o 
   2  -6   5     2018.44     1964.73     37.25 o 
   3  -6   5      303.73      315.22      8.42 o 
   4  -6   5      170.24      163.54      5.45 o 
   5  -6   5       30.63       30.14      4.37 o 
   6  -6   5      424.32      449.09      8.66 o 
   7  -6   5      325.74      319.13      7.61 o 
   8  -6   5      162.64      191.95      8.12 o 
   9  -6   5       77.52       84.55     12.29 o 
  10  -6   5      208.83      236.12     18.86 o 
  -8  -5   5       51.39       57.08     10.98 o 
  -7  -5   5      816.97      876.46     29.37 o 
  -6  -5   5       85.13       89.04      5.91 o 
  -5  -5   5       52.36       62.76      3.28 o 
  -4  -5   5     1002.42     1086.88     20.79 o 
   0  -5   5      270.92      289.95      9.31 o 
   1  -5   5      815.65      828.93     21.14 o 
   2  -5   5      510.21      497.12     11.01 o 
   3  -5   5      972.08      972.14     21.14 o 
   4  -5   5      250.98      257.06      6.26 o 
   5  -5   5        0.01        0.77      2.16 o 
   6  -5   5      405.65      377.10     13.35 o 
   7  -5   5      246.45      245.66      4.22 o 
   8  -5   5        1.13        2.50      1.48 o 
   9  -5   5       13.90       23.73      8.35 o 
  10  -5   5       11.85       14.18      8.58 o 
  -8  -4   5      161.35      180.63     21.60 o 
  -7  -4   5       64.74       69.55     17.08 o 
  -6  -4   5      217.93      233.84      6.84 o 
  -5  -4   5        1.06       -1.35      2.67 o 
  -4  -4   5      119.63      118.83      4.41 o 
  -1  -4   5      266.88      301.27      9.24 o 
   0  -4   5       29.39       28.71      3.63 o 
   1  -4   5        1.37        1.89      1.97 o 
   2  -4   5       19.11        8.15      2.28 o 
   3  -4   5      114.81      107.35      5.85 o 
   4  -4   5       51.26       47.51      2.46 o 
   5  -4   5      502.10      501.26      7.56 o 
   6  -4   5      284.03      251.73      6.78 o 
   7  -4   5       95.86       93.85      3.79 o 
   8  -4   5       84.11       94.28      3.35 o 
   9  -4   5        0.33        0.94      2.17 o 
  10  -4   5       83.05       81.08     12.10 o 
  -9  -3   5       20.84       25.35      6.80 o 
  -8  -3   5       11.21       12.73      3.00 o 
  -7  -3   5       30.00       50.32      6.88 o 
  -6  -3   5       59.05       58.24      6.49 o 
  -5  -3   5      266.86      259.77      7.23 o 
  -4  -3   5      930.93      966.50     20.64 o 
  -2  -3   5      302.31      246.82      8.00 o 
  -1  -3   5      384.18      392.55      9.78 o 
   0  -3   5      636.42      613.83     12.29 o 
   1  -3   5     1795.84     1694.62     22.78 o 
   2  -3   5      162.31      178.85      4.56 o 
   3  -3   5     1790.78     1786.68     32.83 o 
   4  -3   5     2095.34     2184.76     27.46 o 
   5  -3   5     1390.88     1416.17     17.11 o 
   6  -3   5       57.66       55.27      3.04 o 
   7  -3   5       83.25       90.20      2.96 o 
   8  -3   5      117.08      131.78      5.15 o 
   9  -3   5       57.83       58.33      8.06 o 
  10  -3   5       10.97       16.15      7.65 o 
  -9  -2   5      306.44      296.27     12.56 o 
  -8  -2   5       36.45       36.46      4.46 o 
  -7  -2   5       87.92      106.31      8.97 o 
  -6  -2   5      744.96      745.61     15.88 o 
  -5  -2   5      405.30      422.50      8.61 o 
  -4  -2   5     1094.83     1073.84     15.78 o 
  -3  -2   5      222.35      221.36     10.82 o 
  -2  -2   5      173.45      198.09      9.62 o 
  -1  -2   5     3429.37     3444.55     59.20 o 
   0  -2   5       68.99       73.31      2.68 o 
   1  -2   5      156.15      134.64      9.35 o 
   2  -2   5     1249.69     1229.01     28.48 o 
   3  -2   5       13.13       12.50      1.95 o 
   4  -2   5     5711.07     5769.04    164.39 o 
   5  -2   5      415.34      417.37      7.65 o 
   6  -2   5     1115.75     1161.52     16.58 o 
   7  -2   5      403.51      388.58      7.16 o 
   8  -2   5        1.04        1.02      1.56 o 
   9  -2   5      100.41      117.95      8.96 o 
  10  -2   5       10.13        5.35      3.49 o 
 -10  -1   5      168.09      165.97     10.04 o 
  -9  -1   5       53.98       53.14      4.41 o 
  -8  -1   5       48.50       57.39      5.10 o 
  -7  -1   5       32.43       36.59      3.60 o 
  -6  -1   5      270.07      243.69      7.88 o 
  -5  -1   5      582.09      566.80     14.55 o 
  -4  -1   5      192.51      166.13      5.19 o 
  -3  -1   5       65.53       47.30      3.83 o 
  -2  -1   5     1127.74     1038.96     18.43 o 
  -1  -1   5        3.32        2.29      1.49 o 
   0  -1   5      110.43       96.13      2.84 o 
   1  -1   5      140.77      119.88      3.05 o 
   2  -1   5       90.00       66.09      2.55 o 
   3  -1   5       95.52       90.91      2.99 o 
   4  -1   5       21.91       15.83      2.09 o 
   5  -1   5      490.51      479.74      8.03 o 
   6  -1   5      346.74      361.99      7.35 o 
   7  -1   5       14.96       19.77      2.84 o 
   8  -1   5      250.34      253.99     12.71 o 
   9  -1   5       11.24       14.09      3.67 o 
  10  -1   5       43.45       37.91      5.12 o 
 -10   0   5       34.03       39.18      3.84 o 
  -9   0   5      143.03      143.57      7.61 o 
  -8   0   5      129.79      122.33      8.44 o 
  -7   0   5       74.99       72.17      6.09 o 
  -6   0   5      108.24      115.52     12.62 o 
  -5   0   5        6.33       20.91      2.43 o 
  -4   0   5     2820.67     3041.24     38.06 o 
  -3   0   5      829.44      883.45     11.31 o 
  -2   0   5     1599.87     1504.59     17.44 o 
  -1   0   5     3273.29     3291.08    101.29 o 
   0   0   5       46.33       58.74      2.50 o 
   1   0   5       10.43       11.89      2.07 o 
   2   0   5      263.61      212.47      4.43 o 
   3   0   5       73.81       68.73      3.59 o 
   4   0   5      728.20      697.80     10.58 o 
   5   0   5       14.51       21.34      4.46 o 
   6   0   5      193.37      203.15      6.07 o 
   7   0   5      212.30      199.19      5.42 o 
   8   0   5       61.76       61.02      5.86 o 
   9   0   5       77.06       77.03      6.82 o 
 -11   1   5       86.42       62.61      8.11 o 
 -10   1   5       44.31       42.43      3.85 o 
  -9   1   5       23.94       18.86      5.90 o 
  -8   1   5      501.34      488.31      9.99 o 
  -7   1   5       94.20      100.48      4.34 o 
  -6   1   5     1115.34     1079.03     18.62 o 
  -5   1   5       63.40       82.46      3.30 o 
  -4   1   5      613.96      621.68     11.07 o 
  -3   1   5     7140.67     7515.53    105.80 o 
  -2   1   5       67.31       78.83      2.70 o 
  -1   1   5     8635.13     9258.79    171.56 o 
   0   1   5      326.47      274.41      5.65 o 
   1   1   5      154.42      131.63      4.41 o 
   2   1   5     1039.89      986.10     12.99 o 
   3   1   5       39.89       51.17      3.24 o 
   4   1   5       16.12       14.23      3.11 o 
   5   1   5      385.01      358.90      8.25 o 
   6   1   5       20.58       21.31      2.56 o 
   7   1   5      364.25      366.37      8.48 o 
   8   1   5       35.97       34.18      5.01 o 
   9   1   5        0.13       -0.12      2.63 o 
 -10   2   5      127.52      124.91      7.43 o 
  -9   2   5        2.29       -1.86      2.35 o 
  -8   2   5      217.81      228.98      5.39 o 
  -7   2   5      694.37      679.86      9.42 o 
  -6   2   5       95.30       85.20      3.43 o 
  -5   2   5      376.52      332.87      8.35 o 
  -4   2   5     1188.03     1213.63     12.54 o 
  -3   2   5     3061.01     3131.39     31.23 o 
  -2   2   5     3843.35     4013.47     40.10 o 
  -1   2   5        0.09        2.05      1.34 o 
   0   2   5      307.53      299.38      7.77 o 
   1   2   5      916.80      851.71     13.91 o 
   2   2   5      474.08      454.60      8.16 o 
   3   2   5      257.69      259.31      6.53 o 
   4   2   5       59.49       57.12      7.67 o 
   5   2   5        8.88       10.35      3.82 o 
   6   2   5      195.74      186.21      6.62 o 
   7   2   5      134.65      138.53      9.00 o 
   8   2   5       68.02       29.24     18.57 o 
 -11   3   5        6.34        3.92      4.46 o 
 -10   3   5      162.18      149.85      8.63 o 
  -9   3   5        6.59        6.79      2.67 o 
  -8   3   5        8.11        8.14      2.47 o 
  -7   3   5       49.48       52.03      3.35 o 
  -6   3   5       12.22        9.99      1.65 o 
  -5   3   5       41.19       40.72      4.21 o 
  -4   3   5     1192.76     1137.34     20.55 o 
  -3   3   5     1416.93     1475.74     16.44 o 
  -2   3   5      205.46      221.34      3.60 o 
  -1   3   5     3153.80     3153.73     40.18 o 
   0   3   5       71.08       85.09      3.66 o 
   1   3   5      361.92      380.29      7.61 o 
   2   3   5     1151.62     1104.04     16.52 o 
   3   3   5        2.12        4.79      3.07 o 
   4   3   5      408.67      417.76     11.58 o 
   5   3   5        6.59        8.97      4.18 o 
   6   3   5       73.16       67.88      4.97 o 
   7   3   5      146.84      127.92      6.65 o 
   8   3   5       53.32        0.08      6.18 o 
 -11   4   5       97.53      115.29      9.61 o 
 -10   4   5       15.34       13.35      5.26 o 
  -9   4   5        1.12        0.37      1.31 o 
  -8   4   5       18.73       16.06      2.89 o 
  -7   4   5      661.08      658.01     12.56 o 
  -6   4   5       64.83       76.93      2.09 o 
  -5   4   5      592.59      581.67      6.44 o 
  -4   4   5      125.52      141.16      3.14 o 
  -3   4   5     1080.65     1109.66     12.74 o 
  -2   4   5      164.71      166.60      3.71 o 
  -1   4   5      139.04      148.36      3.61 o 
   0   4   5     4106.78     4092.87     44.22 o 
   1   4   5      281.50      301.98      8.71 o 
   2   4   5      118.47      137.03      6.95 o 
   3   4   5      130.54      146.16      9.97 o 
   4   4   5       74.42       75.24      9.26 o 
   5   4   5      368.25      341.57      8.62 o 
   6   4   5       28.18       16.44      4.95 o 
   7   4   5       29.63        0.23      4.25 o 
 -11   5   5        0.06       -1.62      4.36 o 
 -10   5   5      664.87      693.88     30.39 o 
  -9   5   5       71.08       76.31      8.78 o 
  -8   5   5        0.96        3.50      1.57 o 
  -7   5   5       90.57       83.82      3.50 o 
  -6   5   5      309.75      336.32      7.40 o 
  -5   5   5      483.09      489.60      5.54 o 
  -4   5   5     1331.64     1319.97     14.42 o 
  -3   5   5      341.79      348.35      6.02 o 
  -2   5   5      438.58      432.85      6.57 o 
  -1   5   5      753.94      758.52      9.18 o 
   0   5   5      282.92      331.68      5.29 o 
   1   5   5      685.47      689.07      9.04 o 
   2   5   5       31.72       35.00      2.64 o 
   3   5   5      218.54      213.06     11.11 o 
   4   5   5      646.97      565.97     31.63 o 
   5   5   5       20.05       18.78      7.23 o 
   6   5   5        2.88        9.43     11.21 o 
 -11   6   5      121.73      124.68     17.62 o 
 -10   6   5       88.75       96.91     11.05 o 
  -9   6   5      541.38      585.27     16.35 o 
  -8   6   5        6.63        5.08      1.44 o 
  -7   6   5        3.65        3.42      2.07 o 
  -6   6   5      764.74      786.25      8.85 o 
  -5   6   5      164.62      153.60      3.73 o 
  -4   6   5        8.29        9.68      2.13 o 
  -3   6   5       65.96       72.92      3.26 o 
  -2   6   5      225.01      220.07      7.53 o 
  -1   6   5      815.62      750.34      9.61 o 
   0   6   5      348.62      378.89     10.04 o 
   1   6   5        0.43        3.49      1.74 o 
   2   6   5      190.31      192.27      9.06 o 
   3   6   5       25.25       21.15     12.89 o 
   4   6   5        1.00        5.87      5.99 o 
   5   6   5       16.59       27.17      8.85 o 
   6   6   5        0.78       -0.54      8.31 o 
 -11   7   5       26.21       25.58     17.43 o 
 -10   7   5      129.53      149.54     10.88 o 
  -9   7   5       20.52       14.66      5.57 o 
  -8   7   5      163.17      165.65     11.52 o 
  -7   7   5      441.12      414.88      6.20 o 
  -6   7   5       66.12       74.47      3.43 o 
  -5   7   5      414.27      418.59      6.22 o 
  -4   7   5      177.66      158.54      4.39 o 
  -3   7   5      557.90      551.13      8.81 o 
  -2   7   5      949.39      969.22     13.22 o 
  -1   7   5       11.40        7.05      1.79 o 
   0   7   5      103.38      104.09      6.65 o 
   1   7   5      166.04      162.69     10.07 o 
   2   7   5       32.79       35.05      7.88 o 
   3   7   5       15.23       26.05      8.19 o 
   4   7   5       28.44       32.11      9.58 o 
   5   7   5       13.27        6.84      7.69 o 
 -10   8   5       22.88       27.01      7.35 o 
  -9   8   5      187.64      204.61     21.80 o 
  -8   8   5        2.47        3.91      3.98 o 
  -7   8   5      438.08      429.69     13.55 o 
  -6   8   5       42.86       37.62      2.55 o 
  -5   8   5       49.57       40.14      2.46 o 
  -4   8   5      600.11      629.92     11.08 o 
  -3   8   5      142.32      142.29      5.05 o 
  -2   8   5      278.86      285.98      6.57 o 
  -1   8   5      297.47      306.97      7.74 o 
   0   8   5       34.28       40.93      2.46 o 
   1   8   5      394.30      426.75     18.39 o 
   2   8   5      203.93      212.78     15.30 o 
   3   8   5       17.23       14.07      8.23 o 
   4   8   5       20.44       20.02      9.74 o 
 -10   9   5        0.27       -6.92      8.19 o 
  -9   9   5        6.79        2.99      4.53 o 
  -8   9   5      250.74      288.63     14.08 o 
  -7   9   5       84.76       85.87      5.14 o 
  -6   9   5      197.78      202.49      6.55 o 
  -5   9   5        3.35        7.84      3.44 o 
  -4   9   5        1.19        1.66      2.20 o 
  -3   9   5       54.35       62.31      4.43 o 
  -2   9   5       13.67       14.10      5.39 o 
  -1   9   5       32.63       38.99      7.73 o 
   0   9   5      199.23      199.75     14.07 o 
   1   9   5      259.69      271.29     17.27 o 
   2   9   5      280.62      298.68     19.36 o 
  -9  10   5       36.32       27.67     15.81 o 
  -8  10   5        0.44       -0.31      4.29 o 
  -7  10   5       78.22       64.82     42.16 o 
  -6  10   5       48.43       49.45      4.33 o 
  -5  10   5       15.61       23.32      3.81 o 
  -4  10   5      296.08      333.83     10.80 o 
  -3  10   5        6.53        5.14      4.71 o 
  -2  10   5       17.07       29.87      7.38 o 
  -1  10   5       95.55       90.78     11.01 o 
   0  10   5        0.45       -4.64     10.43 o 
   1  10   5      139.81      139.58     15.19 o 
  -7  11   5       60.77       -1.24      4.64 o 
  -6  11   5       44.18       31.84      5.45 o 
  -5  11   5       18.41       25.54      5.72 o 
  -4  11   5       76.30      106.27     15.15 o 
  -3  11   5        1.37       -0.97      4.21 o 
  -2  11   5       21.31       24.66      8.15 o 
   1 -11   6      188.16      194.36     30.72 o 
   2 -11   6       24.60       19.23     16.50 o 
   3 -11   6        6.00        2.11      2.82 o 
   4 -11   6      171.92      157.55     34.43 o 
   5 -11   6       11.72       11.40      3.72 o 
  -2 -10   6       14.32       -0.15      4.48 o 
  -1 -10   6       18.23       -1.08      4.99 o 
   0 -10   6      264.00      282.18     18.12 o 
   1 -10   6        0.29        3.08      2.94 o 
   2 -10   6      169.84      185.37     10.07 o 
   3 -10   6       92.51       99.58      5.93 o 
   4 -10   6       64.52       50.89     19.23 o 
   5 -10   6       92.41      100.71      5.83 o 
   6 -10   6        1.05        0.50      3.59 o 
  -3  -9   6       67.91        1.78      6.03 o 
   0  -9   6      209.73      245.78     14.30 o 
   1  -9   6      357.39      415.28     24.00 o 
   2  -9   6       12.42       15.92      5.45 o 
   3  -9   6      359.61      380.42     18.90 o 
   4  -9   6      311.90      328.02     11.52 o 
   5  -9   6       71.12       73.70      4.79 o 
   6  -9   6      214.23      205.37     14.53 o 
   7  -9   6       63.18       87.84     11.32 o 
   8  -9   6       77.13       81.15     12.64 o 
  -5  -8   6       10.90        9.47      8.23 o 
  -4  -8   6       84.18        0.58      4.91 o 
   0  -8   6       47.04       24.11      6.57 o 
   1  -8   6       84.80      107.01      8.70 o 
   2  -8   6      430.47      444.68     14.38 o 
   3  -8   6       38.61       47.76      5.56 o 
   4  -8   6      623.70      593.23     14.88 o 
   5  -8   6      321.13      310.93      9.31 o 
   6  -8   6        7.21        8.67      2.61 o 
   7  -8   6      405.93      394.27     18.26 o 
   8  -8   6       11.05       22.88      9.00 o 
   9  -8   6       51.97       55.92     12.71 o 
  -6  -7   6      136.41      157.63     15.57 o 
  -3  -7   6       64.84       81.58      4.06 o 
  -1  -7   6       65.10       79.76      8.39 o 
   0  -7   6        9.01       16.85      5.29 o 
   1  -7   6      357.99      394.72     13.02 o 
   2  -7   6       19.19       34.74      5.02 o 
   3  -7   6      827.40      849.72     19.25 o 
   4  -7   6       17.51       20.02      3.59 o 
   5  -7   6      344.29      348.11     12.40 o 
   6  -7   6      463.12      453.22     13.26 o 
   7  -7   6        1.17        4.73      2.20 o 
   8  -7   6      460.71      480.82     22.41 o 
   9  -7   6       47.98       58.89     12.25 o 
  -7  -6   6       61.05       59.47     11.48 o 
  -5  -6   6       66.19       73.04      5.76 o 
  -4  -6   6      543.31      550.11     11.05 o 
  -2  -6   6     1084.28     1185.27     37.91 o 
  -1  -6   6      168.76      173.59      9.66 o 
   0  -6   6      125.96      137.46      8.08 o 
   1  -6   6      252.88      241.92      9.39 o 
   2  -6   6        5.57        8.08      3.28 o 
   3  -6   6      114.11      119.80      5.95 o 
   4  -6   6      858.05      833.68     16.77 o 
   5  -6   6       57.97       63.11      4.10 o 
   6  -6   6      238.89      246.28      6.80 o 
   7  -6   6      232.82      235.44      7.39 o 
   8  -6   6        0.37        0.58      1.79 o 
   9  -6   6      531.64      602.08     37.33 o 
  10  -6   6        0.26        0.81      5.95 o 
  -7  -5   6       31.85       -9.04      9.04 o 
  -6  -5   6      478.03      520.00     11.79 o 
  -5  -5   6      493.57      504.93     10.98 o 
  -4  -5   6      445.39      458.52     10.01 o 
  -3  -5   6      389.51      399.93     21.68 o 
  -2  -5   6      112.17       92.75      7.81 o 
  -1  -5   6      431.91      424.20     18.55 o 
   0  -5   6      272.98      257.68     13.83 o 
   1  -5   6      324.77      330.68     10.12 o 
   2  -5   6     1808.22     1768.69     38.18 o 
   3  -5   6      115.10      118.25      8.27 o 
   4  -5   6        0.92        9.39      2.59 o 
   5  -5   6      632.35      592.09     18.39 o 
   6  -5   6       89.66       98.20      6.49 o 
   7  -5   6      172.85      181.92      5.99 o 
   8  -5   6      265.01      238.24     11.43 o 
   9  -5   6       22.36       34.82     15.19 o 
  10  -5   6      212.90      264.52     19.21 o 
  -8  -4   6       88.68       98.54      8.68 o 
  -7  -4   6      505.30      551.54     33.08 o 
  -6  -4   6       39.89       45.14      6.49 o 
  -5  -4   6     1062.90     1199.35     22.08 o 
  -4  -4   6      880.97      866.45     13.55 o 
  -3  -4   6      959.97      939.03     22.95 o 
  -2  -4   6     1081.83     1185.81     32.11 o 
  -1  -4   6      607.59      505.55     18.43 o 
   0  -4   6      249.92      270.90     12.87 o 
   1  -4   6     1320.48     1250.08     23.88 o 
   2  -4   6       25.65       32.96      3.56 o 
   3  -4   6      317.04      268.29      5.12 o 
   4  -4   6      201.05      186.85      4.22 o 
   5  -4   6      371.96      378.29      7.16 o 
   6  -4   6     1394.30     1395.42     20.85 o 
   7  -4   6       84.30       87.79      3.27 o 
   8  -4   6        0.86        0.74      1.49 o 
   9  -4   6      169.49      144.17     16.79 o 
  10  -4   6        2.41       -6.42     11.40 o 
  -9  -3   6       62.12       59.22      6.33 o 
  -8  -3   6       32.65       40.41      4.39 o 
  -7  -3   6      206.84      236.10     13.80 o 
  -6  -3   6        2.18        3.06      2.16 o 
  -5  -3   6        0.00        2.57      1.97 o 
  -4  -3   6     2186.43     2267.17     32.76 o 
  -3  -3   6      753.23      698.54     17.51 o 
  -2  -3   6        2.86        6.69      5.37 o 
  -1  -3   6     3059.35     3156.92     57.81 o 
   0  -3   6       74.14       57.27      4.52 o 
   1  -3   6     3649.34     3445.22     67.30 o 
   2  -3   6        3.07       11.38      1.83 o 
   3  -3   6        6.61        3.78      2.46 o 
   4  -3   6      617.29      596.25     11.07 o 
   5  -3   6      273.03      280.41      7.75 o 
   6  -3   6       25.84       31.31      2.58 o 
   7  -3   6      212.68      224.22      6.24 o 
   8  -3   6        0.24       -0.28      1.44 o 
   9  -3   6       73.06       20.32     10.88 o 
  10  -3   6      104.42      106.00     19.98 o 
  -9  -2   6      152.55      158.52      6.25 o 
  -8  -2   6       59.88       70.15      6.84 o 
  -7  -2   6        3.21        1.54      3.35 o 
  -6  -2   6      881.84      913.27     18.98 o 
  -5  -2   6      394.50      407.67     15.19 o 
  -4  -2   6        3.90        4.52      2.57 o 
  -3  -2   6      638.75      703.33     16.15 o 
  -2  -2   6      399.25      333.16      9.35 o 
  -1  -2   6      884.08      898.54     12.29 o 
   0  -2   6     2602.59     2508.48     31.91 o 
   1  -2   6     1143.95     1031.26     13.16 o 
   2  -2   6      545.40      543.23     11.36 o 
   3  -2   6     1290.64     1200.69     16.55 o 
   4  -2   6        3.94        1.01      1.41 o 
   5  -2   6      921.41      926.63     13.13 o 
   6  -2   6      896.72      877.04     18.38 o 
   7  -2   6       68.74       65.51      3.88 o 
   8  -2   6      662.87      665.48     11.31 o 
   9  -2   6       47.57       41.91      4.69 o 
 -10  -1   6      139.88      142.78      8.29 o 
  -9  -1   6       67.33       79.88      7.15 o 
  -8  -1   6        4.10        1.88      2.81 o 
  -7  -1   6      292.01      305.51     17.08 o 
  -6  -1   6       13.11       17.54      4.77 o 
  -5  -1   6      418.33      403.90     16.37 o 
  -4  -1   6      238.00      214.99      6.20 o 
  -3  -1   6       78.69       75.70      7.88 o 
  -2  -1   6     5181.65     5125.26     65.86 o 
  -1  -1   6     1790.58     1652.05     20.16 o 
   0  -1   6       26.75       30.25      2.31 o 
   1  -1   6       21.71       16.05      2.05 o 
   2  -1   6      261.07      260.78     13.31 o 
   3  -1   6      649.52      648.01     12.32 o 
   4  -1   6     3039.30     2942.11     43.30 o 
   5  -1   6       68.58       70.21      4.51 o 
   6  -1   6      977.10      990.95     22.55 o 
   7  -1   6      672.85      648.78     13.87 o 
   8  -1   6      162.55      156.91      6.11 o 
   9  -1   6      209.62      207.11      8.36 o 
 -10   0   6       91.34       93.75      5.23 o 
  -9   0   6       49.80       45.27      5.76 o 
  -8   0   6      102.93      122.45      8.82 o 
  -7   0   6        0.07       -0.93      2.78 o 
  -6   0   6     1355.34     1352.63     22.72 o 
  -5   0   6       14.79       23.15      3.28 o 
  -4   0   6      225.23      213.14      6.74 o 
  -3   0   6      129.35      109.69      4.18 o 
  -2   0   6     2246.90     2393.01     30.39 o 
  -1   0   6     1284.71     1177.49     17.42 o 
   0   0   6      685.61      658.73     14.65 o 
   1   0   6      284.83      284.02      6.35 o 
   2   0   6     1647.90     1536.47     32.42 o 
   3   0   6      214.83      209.60      7.84 o 
   4   0   6      164.62      162.71      5.14 o 
   5   0   6        2.89        2.87      2.51 o 
   6   0   6       23.03       21.72      4.05 o 
   7   0   6      416.65      379.78      7.86 o 
   8   0   6      154.52      153.60      7.29 o 
   9   0   6        1.20        1.51      2.88 o 
 -10   1   6      121.59      121.84      5.26 o 
  -9   1   6        4.94        5.28      3.27 o 
  -8   1   6      201.54      198.98      8.23 o 
  -7   1   6      582.17      571.66     10.68 o 
  -6   1   6       60.12       67.77      5.91 o 
  -5   1   6      686.88      694.07     12.13 o 
  -4   1   6        5.85        8.71      1.96 o 
  -3   1   6     1700.02     1461.10     20.64 o 
  -2   1   6     3465.39     3619.99     46.04 o 
  -1   1   6      352.28      394.74     12.25 o 
   0   1   6      763.11      802.49     11.12 o 
   1   1   6     3287.03     3447.75     43.57 o 
   2   1   6      162.97      160.54      5.77 o 
   3   1   6       30.56       29.04      3.13 o 
   4   1   6       10.50       13.92      4.62 o 
   5   1   6      229.14      220.21      7.13 o 
   6   1   6      400.48      396.56     11.69 o 
   7   1   6       57.11       47.55      4.46 o 
   8   1   6       59.01       48.49      5.82 o 
 -11   2   6       37.19       31.96     13.99 o 
 -10   2   6       16.67       14.39      3.31 o 
  -9   2   6      434.43      437.00     25.76 o 
  -8   2   6      199.96      199.61      6.63 o 
  -7   2   6       56.04       58.70      3.75 o 
  -6   2   6      105.66      115.00      7.21 o 
  -5   2   6        5.42        5.93      1.54 o 
  -4   2   6     2613.91     2654.17     27.91 o 
  -3   2   6     1033.72     1054.32     12.49 o 
  -2   2   6      258.22      283.53      7.75 o 
  -1   2   6     3007.88     3265.03     46.55 o 
   0   2   6      581.81      589.22     10.46 o 
   1   2   6     4964.49     5063.08     67.49 o 
   2   2   6      306.98      328.30      8.72 o 
   3   2   6       17.29       25.00      4.99 o 
   4   2   6      177.32      184.76      7.88 o 
   5   2   6      619.51      624.63     15.29 o 
   6   2   6       34.32       38.36      5.95 o 
   7   2   6       78.79       90.50      5.62 o 
   8   2   6       17.72        6.78      5.60 o 
 -11   3   6      143.46      173.40     22.65 o 
 -10   3   6      211.69      175.59     27.17 o 
  -9   3   6      323.93      292.34     27.26 o 
  -8   3   6      635.96      614.91     25.93 o 
  -7   3   6       10.41       13.11      2.52 o 
  -6   3   6       43.24       38.08      3.86 o 
  -5   3   6     2267.21     2158.75     26.83 o 
  -4   3   6       12.07       14.66      1.94 o 
  -3   3   6     1043.78     1029.74     11.80 o 
  -2   3   6      775.94      773.99      9.50 o 
  -1   3   6      409.88      376.69      7.05 o 
   0   3   6     3581.57     3648.66     48.11 o 
   1   3   6     1157.11     1156.50     19.30 o 
   2   3   6     1459.48     1454.59     23.82 o 
   3   3   6       71.36       85.60      5.30 o 
   4   3   6       56.39       58.42      5.99 o 
   5   3   6      143.85      144.85      7.43 o 
   6   3   6       73.94       69.18      4.87 o 
   7   3   6       26.27        8.76      8.25 o 
 -11   4   6        6.66        6.18     11.48 o 
 -10   4   6      289.03      328.52     26.66 o 
  -9   4   6      113.94       96.75     14.29 o 
  -8   4   6      711.00      675.07     19.98 o 
  -7   4   6        2.06        2.36      1.61 o 
  -6   4   6      553.61      529.82      6.81 o 
  -5   4   6       95.41       97.63      3.20 o 
  -4   4   6      681.14      697.33      9.75 o 
  -3   4   6      302.58      309.10      5.42 o 
  -2   4   6     1701.12     1711.12     18.96 o 
  -1   4   6      674.59      659.92      8.45 o 
   0   4   6       49.30       52.05      4.06 o 
   1   4   6      541.66      573.63     11.39 o 
   2   4   6      156.18      176.71     22.70 o 
   3   4   6      222.19      233.21      9.93 o 
   4   4   6      339.92      344.04     12.75 o 
   5   4   6       11.85        8.32      2.11 o 
   6   4   6      123.67      115.86     18.70 o 
   7   4   6        9.04        0.00      3.44 o 
 -11   5   6      124.25       87.11     47.65 o 
 -10   5   6        2.35       -5.03      5.03 o 
  -9   5   6      101.90      124.70      8.48 o 
  -8   5   6       55.07       54.11      2.78 o 
  -7   5   6      124.40      121.14      4.74 o 
  -6   5   6       30.61       26.78      2.50 o 
  -5   5   6      211.77      237.22      5.18 o 
  -4   5   6        9.78        7.36      2.88 o 
  -3   5   6      367.94      353.57      6.27 o 
  -2   5   6       95.28      106.82      3.47 o 
  -1   5   6     1404.44     1469.46     17.70 o 
   0   5   6      466.95      442.77      7.36 o 
   1   5   6      124.40      124.13      3.64 o 
   2   5   6      611.50      662.98     18.07 o 
   3   5   6      552.80      571.05     15.69 o 
   4   5   6      336.44      355.96     12.14 o 
   5   5   6       77.80       78.41     10.70 o 
   6   5   6       18.17       18.63     13.64 o 
 -11   6   6        7.89        7.34      5.90 o 
 -10   6   6      375.42      393.48     18.96 o 
  -9   6   6        5.12        9.26      4.96 o 
  -8   6   6      127.19      116.83      7.87 o 
  -7   6   6      827.93      833.01     10.27 o 
  -6   6   6       21.75       18.71      2.15 o 
  -5   6   6      152.55      146.02      4.20 o 
  -4   6   6      293.76      302.42      5.88 o 
  -3   6   6        7.06       13.14      2.33 o 
  -2   6   6     1607.46     1572.55     20.50 o 
  -1   6   6        4.81        3.91      1.70 o 
   0   6   6      239.43      268.56      6.66 o 
   1   6   6      497.49      485.43      7.88 o 
   2   6   6        0.28        1.10      1.51 o 
   3   6   6      664.52      691.34     20.66 o 
   4   6   6        4.62        4.91      6.14 o 
   5   6   6      125.56      130.46     14.18 o 
 -10   7   6       38.40       46.30      7.98 o 
  -9   7   6      199.14      210.58     13.24 o 
  -8   7   6      103.96      109.43      8.06 o 
  -7   7   6      347.26      332.57      5.04 o 
  -6   7   6      302.98      310.13      6.19 o 
  -5   7   6      130.70      162.61      5.01 o 
  -4   7   6       53.41       61.11      3.16 o 
  -3   7   6      145.44      151.09      5.73 o 
  -2   7   6       49.51       55.97      3.81 o 
  -1   7   6      367.11      348.52      8.23 o 
   0   7   6        0.37       -0.72      1.97 o 
   1   7   6       55.74       56.90      4.14 o 
   2   7   6       80.46       76.27      8.37 o 
   3   7   6        5.39        6.11      6.57 o 
   4   7   6       40.75       43.48     10.63 o 
 -10   8   6        0.48       -0.83      5.62 o 
  -9   8   6      135.69      148.22     10.14 o 
  -8   8   6       56.72       60.37      8.28 o 
  -7   8   6       61.91       58.43      7.71 o 
  -6   8   6      177.13      174.16      4.66 o 
  -5   8   6      336.75      343.45      7.31 o 
  -4   8   6       31.57       31.68      3.38 o 
  -3   8   6      210.90      197.14      6.16 o 
  -2   8   6      249.28      244.99      6.92 o 
  -1   8   6       88.43       90.52      4.99 o 
   0   8   6      345.17      364.45     11.46 o 
   1   8   6       18.15       12.02      5.72 o 
   2   8   6      149.40      149.75     14.18 o 
   3   8   6       83.33       80.65     12.83 o 
  -9   9   6       29.00       34.50      7.22 o 
  -8   9   6       34.27       28.66      6.19 o 
  -7   9   6      138.56      137.24      7.57 o 
  -6   9   6       13.66        9.92      2.36 o 
  -5   9   6       57.38       43.13      5.89 o 
  -4   9   6      435.06      462.53      9.36 o 
  -3   9   6       31.60       28.28      4.21 o 
  -2   9   6      356.97      359.99      8.94 o 
  -1   9   6        6.47        9.59      2.65 o 
   0   9   6       14.65        8.97      6.76 o 
   1   9   6      507.88      542.34     24.38 o 
   2   9   6        1.62        0.12      4.68 o 
  -8  10   6       66.32        3.01      6.38 o 
  -7  10   6       17.61        0.93      7.38 o 
  -6  10   6       57.37       41.80     26.47 o 
  -5  10   6      120.99      117.59      7.32 o 
  -4  10   6       76.34       60.83      8.09 o 
  -3  10   6       47.19       76.44      6.98 o 
  -2  10   6       15.16       -0.43      4.02 o 
  -1  10   6        7.67       -0.73      7.57 o 
   0  10   6       31.32       34.43      9.78 o 
  -6  11   6        0.97        1.70      3.44 o 
  -5  11   6       70.52       70.53     12.91 o 
  -4  11   6       16.35       15.11     10.20 o 
  -3  11   6        0.76       -1.24      4.68 o 
   2 -11   7       45.83       42.08      9.16 o 
   3 -11   7      131.76      150.17     11.94 o 
   4 -11   7        6.19       -0.35      3.48 o 
   5 -11   7      118.70      102.76     13.33 o 
  -1 -10   7       12.98       14.88      8.66 o 
   0 -10   7      205.45      225.18     15.92 o 
   1 -10   7       47.46       78.06     10.47 o 
   2 -10   7       10.33       11.75      6.11 o 
   3 -10   7       37.96       28.40      6.69 o 
   4 -10   7       32.09       39.53     10.43 o 
   5 -10   7      119.51      124.24      8.12 o 
   6 -10   7       61.42       33.89      4.99 o 
  -3  -9   7       78.17       86.02     14.03 o 
  -2  -9   7        0.99       -5.49      7.11 o 
  -1  -9   7      155.37      171.31     22.22 o 
   0  -9   7      192.74      194.11     13.41 o 
   1  -9   7      143.43      154.31     17.82 o 
   2  -9   7       14.24       11.94      8.70 o 
   3  -9   7        4.50        4.60      6.76 o 
   4  -9   7      251.19      259.50     10.90 o 
   5  -9   7      215.34      222.63      9.27 o 
   6  -9   7       10.72        9.52      3.03 o 
   7  -9   7       48.26       59.44     17.08 o 
  -4  -8   7       62.71       66.78     13.06 o 
  -3  -8   7       40.49       59.20     11.17 o 
  -2  -8   7      413.10      429.15     19.98 o 
  -1  -8   7       41.56       36.79     13.68 o 
   0  -8   7      566.76      600.31     20.48 o 
   1  -8   7      189.94      200.53     11.40 o 
   2  -8   7      454.29      432.09     15.07 o 
   3  -8   7      849.64      905.33     22.30 o 
   4  -8   7        3.60        3.75      3.25 o 
   5  -8   7       50.74       45.87      4.87 o 
   6  -8   7      300.32      291.92     12.75 o 
   7  -8   7       13.64        8.12      3.67 o 
   8  -8   7      230.10      264.02     18.43 o 
  -5  -7   7       17.59       14.49      8.85 o 
  -4  -7   7       35.13       48.46      3.76 o 
  -3  -7   7       48.11       59.16     10.09 o 
  -2  -7   7      434.23      451.87     18.82 o 
  -1  -7   7      143.73      150.95     10.98 o 
   0  -7   7        0.00       -1.16      5.91 o 
   1  -7   7      148.84      135.14      8.85 o 
   2  -7   7        1.63        4.95      5.91 o 
   3  -7   7      162.34      153.26      7.81 o 
   4  -7   7      156.05      167.52      7.57 o 
   5  -7   7       32.09       23.42      3.83 o 
   6  -7   7      306.71      285.43     11.75 o 
   7  -7   7      303.87      298.99     12.68 o 
   8  -7   7        1.64        9.04     11.90 o 
   9  -7   7        1.37       -8.27      8.27 o 
  -6  -6   7       85.03      124.78     14.18 o 
  -5  -6   7        0.87        0.38      3.03 o 
  -4  -6   7      251.74      251.26      6.90 o 
  -3  -6   7      437.56      440.01     18.01 o 
  -2  -6   7        0.46        1.93      6.99 o 
  -1  -6   7        6.89        9.97      4.95 o 
   0  -6   7        9.98       14.88      4.91 o 
   1  -6   7       86.17       86.45      6.96 o 
   2  -6   7       98.04      108.44     10.67 o 
   3  -6   7       80.47       84.82      5.80 o 
   4  -6   7        0.87       -0.27      1.89 o 
   5  -6   7      162.80      175.33     10.28 o 
   6  -6   7      174.90      186.04      6.80 o 
   7  -6   7      100.18      105.58      5.06 o 
   8  -6   7      224.17      260.97     16.66 o 
   9  -6   7        4.84        9.85      7.96 o 
  -7  -5   7        3.36        1.70      5.91 o 
  -6  -5   7       95.33      103.44      7.25 o 
  -5  -5   7        5.13        7.05      2.60 o 
  -4  -5   7      322.45      340.40     10.12 o 
  -3  -5   7        9.30        6.26      8.31 o 
  -2  -5   7     1084.43     1037.80     26.24 o 
  -1  -5   7       59.07       63.11      6.80 o 
   0  -5   7      341.00      344.83     11.90 o 
   1  -5   7      704.89      682.58     16.69 o 
   2  -5   7       11.10       14.30      5.91 o 
   3  -5   7      104.97       97.31      8.81 o 
   4  -5   7      219.83      224.99      7.58 o 
   5  -5   7      101.69       95.11      4.32 o 
   6  -5   7      545.54      531.69      9.64 o 
   7  -5   7       71.79       66.98      4.92 o 
   8  -5   7        8.49        7.61      2.56 o 
   9  -5   7      284.64      348.19     19.94 o 
  -8  -4   7       56.25       60.40     11.36 o 
  -7  -4   7       47.99       47.52      7.27 o 
  -6  -4   7      369.78      503.66     29.14 o 
  -5  -4   7      433.43      471.26     10.98 o 
  -4  -4   7     1052.32     1090.76     17.44 o 
  -3  -4   7     1354.14     1473.87     34.36 o 
  -2  -4   7        3.97       10.32      4.64 o 
  -1  -4   7     1412.57     1331.69     28.67 o 
   0  -4   7      374.04      377.09     11.48 o 
   1  -4   7      423.36      439.66     11.79 o 
   2  -4   7       14.92       12.96      2.33 o 
   3  -4   7      105.12      111.29      3.98 o 
   4  -4   7      437.04      421.91      7.48 o 
   5  -4   7      431.49      427.51      8.67 o 
   6  -4   7       86.02       85.16      4.37 o 
   7  -4   7       90.11       94.03      4.60 o 
   8  -4   7      145.80      146.22      5.91 o 
   9  -4   7       25.56       17.62      3.92 o 
  -9  -3   7        0.92        9.35      7.34 o 
  -8  -3   7       25.01       29.99      4.42 o 
  -7  -3   7       15.42       14.38      3.48 o 
  -6  -3   7       38.61       47.57      6.63 o 
  -5  -3   7     1965.27     2036.65     30.14 o 
  -4  -3   7       45.25       55.87      4.51 o 
  -3  -3   7     1095.91     1052.02     24.69 o 
  -2  -3   7      557.19      541.60     14.99 o 
  -1  -3   7      131.87      128.26      7.11 o 
   0  -3   7      974.35      940.54     13.70 o 
   1  -3   7       18.36       18.86      2.48 o 
   2  -3   7        0.82        0.66      1.39 o 
   3  -3   7      422.91      393.09      8.38 o 
   4  -3   7      116.28      150.75      5.40 o 
   5  -3   7       16.41       14.84      4.12 o 
   6  -3   7       17.77       23.51      3.29 o 
   7  -3   7        1.07        1.54      2.13 o 
   8  -3   7      122.94      121.30      6.27 o 
   9  -3   7       74.59       85.54      6.22 o 
  -9  -2   7       31.26       37.59      6.74 o 
  -8  -2   7       32.72       27.43      4.88 o 
  -7  -2   7       91.41      112.24      8.89 o 
  -6  -2   7       15.58       19.88      3.37 o 
  -5  -2   7        0.42        0.04      1.55 o 
  -4  -2   7      140.92      156.11      6.13 o 
  -3  -2   7       41.24       34.82      5.10 o 
  -2  -2   7      503.27      466.67     12.68 o 
  -1  -2   7     2154.15     2053.57     33.68 o 
   0  -2   7        0.30        2.66      1.75 o 
   1  -2   7     1485.63     1439.95     20.38 o 
   2  -2   7      232.41      219.90      7.80 o 
   3  -2   7      493.73      499.56      9.76 o 
   4  -2   7      491.96      472.44      9.64 o 
   5  -2   7        4.30        7.76      3.32 o 
   6  -2   7       95.87       86.58      4.32 o 
   7  -2   7      198.78      217.02      7.60 o 
   8  -2   7        9.07        5.78      2.72 o 
   9  -2   7      101.30       92.39      4.97 o 
 -10  -1   7        1.85        6.45      5.91 o 
  -9  -1   7        5.39        7.21      4.20 o 
  -8  -1   7      243.73      250.77      9.57 o 
  -7  -1   7        5.03        6.02      3.29 o 
  -6  -1   7      408.28      418.48     10.94 o 
  -5  -1   7       54.63       60.38      4.09 o 
  -4  -1   7      402.10      388.78     12.87 o 
  -3  -1   7     1090.91     1106.36     27.82 o 
  -2  -1   7       13.57        7.43      2.14 o 
  -1  -1   7      609.32      584.75      9.32 o 
   0  -1   7     2415.51     2399.72     30.55 o 
   1  -1   7        4.13        8.00      3.59 o 
   2  -1   7     1391.71     1431.20     20.75 o 
   3  -1   7      210.59      190.65      6.36 o 
   4  -1   7      451.84      452.13     10.00 o 
   5  -1   7      362.44      356.78      8.02 o 
   6  -1   7      146.50      158.57      7.02 o 
   7  -1   7      336.11      343.37     13.02 o 
   8  -1   7      414.92      392.17     10.48 o 
   9  -1   7        1.81        2.41      3.34 o 
 -10   0   7       73.61       75.64      6.38 o 
  -9   0   7       14.72       18.54      4.99 o 
  -8   0   7        2.50        5.42      4.74 o 
  -7   0   7      263.30      279.66      9.16 o 
  -6   0   7        0.72        0.04      2.24 o 
  -5   0   7       45.48       52.89      4.52 o 
  -4   0   7       23.53       24.63      3.48 o 
  -3   0   7      163.56      175.26      5.63 o 
  -2   0   7     1169.32      990.84     21.31 o 
  -1   0   7      509.77      525.76     12.35 o 
   0   0   7       73.53       79.35      3.65 o 
   1   0   7       37.44       34.47      4.78 o 
   2   0   7       82.42       90.45      4.19 o 
   3   0   7      374.42      376.35      9.17 o 
   4   0   7        3.31        6.63      2.51 o 
   5   0   7       32.18       28.00      4.37 o 
   6   0   7      370.41      355.23      9.28 o 
   7   0   7        7.65        8.59      3.41 o 
   8   0   7      108.86      113.73      5.54 o 
 -10   1   7        7.53        5.41      3.36 o 
  -9   1   7       21.08       24.48      4.12 o 
  -8   1   7      243.49      235.81      8.76 o 
  -7   1   7      182.19      176.17      7.05 o 
  -6   1   7       93.95      108.60      5.94 o 
  -5   1   7       10.62       13.47      4.32 o 
  -4   1   7       30.65       30.08      2.35 o 
  -3   1   7      239.97      229.80      6.12 o 
  -2   1   7       66.72       58.63      3.20 o 
  -1   1   7       16.20       29.01      3.42 o 
   0   1   7     1565.75     1675.11     22.08 o 
   1   1   7       16.80       13.34      3.20 o 
   2   1   7      903.48      921.33     14.36 o 
   3   1   7      154.50      158.29      5.79 o 
   4   1   7      106.13      120.34      6.67 o 
   5   1   7        6.01        4.07      3.31 o 
   6   1   7       59.87       67.61      5.53 o 
   7   1   7      177.94      162.54      5.93 o 
   8   1   7       11.68       10.06      4.58 o 
 -10   2   7      109.31      107.79     14.88 o 
  -9   2   7        3.25        1.69      3.21 o 
  -8   2   7      194.29      183.40      9.69 o 
  -7   2   7      443.34      437.08      9.28 o 
  -6   2   7        2.46        3.90      2.10 o 
  -5   2   7      753.59      745.95     10.22 o 
  -4   2   7        0.26        0.24      1.89 o 
  -3   2   7     2227.37     2227.63     23.58 o 
  -2   2   7      235.54      239.29      5.53 o 
  -1   2   7      154.77      150.72      6.59 o 
   0   2   7     1712.41     1733.99     23.49 o 
   1   2   7     1006.42     1061.65     16.17 o 
   2   2   7      181.24      204.68      7.69 o 
   3   2   7     1042.34     1059.08     17.73 o 
   4   2   7       27.54       25.81      4.87 o 
   5   2   7      364.68      390.90     15.92 o 
   6   2   7       33.82       32.78      6.18 o 
   7   2   7       16.76        8.72      4.27 o 
   8   2   7       67.18       26.50     22.16 o 
 -11   3   7       21.74       23.57      8.93 o 
 -10   3   7      182.81      169.42     13.72 o 
  -9   3   7      513.04      520.80     33.41 o 
  -8   3   7        0.11       -0.93      1.95 o 
  -7   3   7      380.52      392.98     10.18 o 
  -6   3   7      416.28      423.08      7.79 o 
  -5   3   7      128.41      118.70      3.78 o 
  -4   3   7      419.54      437.12      7.20 o 
  -3   3   7      812.02      802.82     10.63 o 
  -2   3   7      708.83      706.22      9.74 o 
  -1   3   7      230.63      270.54      7.83 o 
   0   3   7      175.23      187.18      6.20 o 
   1   3   7     1044.04     1078.90     17.95 o 
   2   3   7       38.22       45.44      5.38 o 
   3   3   7       43.86       51.76      5.08 o 
   4   3   7      269.33      273.55     11.13 o 
   5   3   7        1.74        1.14      3.70 o 
   6   3   7       15.60       15.41      5.88 o 
   7   3   7        1.07        2.78      2.45 o 
 -11   4   7        1.22        6.84      7.30 o 
 -10   4   7       39.80       35.13      9.51 o 
  -9   4   7      205.16      190.34     11.90 o 
  -8   4   7      229.87      217.14      8.11 o 
  -7   4   7      234.55      246.23      6.55 o 
  -6   4   7      419.21      418.80      7.23 o 
  -5   4   7        9.36        9.26      2.13 o 
  -4   4   7      241.84      238.30      5.38 o 
  -3   4   7      193.80      187.13      6.17 o 
  -2   4   7      247.09      226.35      5.38 o 
  -1   4   7      380.45      341.58      6.67 o 
   0   4   7     1876.70     1908.18     30.99 o 
   1   4   7       13.03       11.15      4.11 o 
   2   4   7      137.31      143.98      8.42 o 
   3   4   7      151.05      169.24     12.50 o 
   4   4   7      108.50      104.09     11.80 o 
   5   4   7      112.24      128.99     13.33 o 
   6   4   7       18.27       10.08      6.29 o 
 -11   5   7        2.99        3.59      7.07 o 
 -10   5   7       62.31       87.65     12.37 o 
  -9   5   7      153.25      142.19     18.70 o 
  -8   5   7      248.04      246.83      9.30 o 
  -7   5   7       10.59        7.86      1.77 o 
  -6   5   7       11.52        7.44      1.76 o 
  -5   5   7       66.09       80.46      3.69 o 
  -4   5   7      307.73      300.16      6.22 o 
  -3   5   7       33.03       41.16      3.81 o 
  -2   5   7      255.49      283.64      5.76 o 
  -1   5   7      243.20      224.11      5.27 o 
   0   5   7      502.14      521.91      9.32 o 
   1   5   7       90.70      100.31      5.38 o 
   2   5   7        0.51        1.10      3.25 o 
   3   5   7      591.87      623.63     18.49 o 
   4   5   7      188.90      180.24      9.96 o 
   5   5   7        2.05        1.03      3.73 o 
   6   5   7       73.00       70.37     12.29 o 
 -10   6   7       24.99       27.59      9.93 o 
  -9   6   7       80.40       88.11     18.70 o 
  -8   6   7      182.26      192.18      7.36 o 
  -7   6   7      509.24      522.95      8.36 o 
  -6   6   7      234.32      237.82      5.65 o 
  -5   6   7        3.16        4.60      1.88 o 
  -4   6   7       60.44       60.45      3.64 o 
  -3   6   7      148.07      156.82      5.09 o 
  -2   6   7      129.35      140.33      5.13 o 
  -1   6   7      243.60      280.80      6.48 o 
   0   6   7      144.15      153.12      6.19 o 
   1   6   7      401.00      413.07     10.89 o 
   2   6   7      302.70      308.12      7.67 o 
   3   6   7       15.37       12.85      3.05 o 
   4   6   7       41.33       50.05     10.22 o 
   5   6   7       66.35       52.87     11.90 o 
 -10   7   7       16.05       21.22      9.66 o 
  -9   7   7        0.16        7.15      7.03 o 
  -8   7   7      172.82      157.80      4.33 o 
  -7   7   7      248.63      251.76      5.90 o 
  -6   7   7       28.60       36.70      5.28 o 
  -5   7   7      116.72      106.36      4.25 o 
  -4   7   7        1.23        0.71      1.65 o 
  -3   7   7       46.76       57.86      4.64 o 
  -2   7   7       81.30       86.30      4.33 o 
  -1   7   7       59.38       64.31      6.35 o 
   0   7   7       34.94       32.77      6.37 o 
   1   7   7      247.18      239.33      7.48 o 
   2   7   7        9.78       14.19      5.46 o 
   3   7   7      124.15      134.68     10.27 o 
   4   7   7        3.31       -0.39      5.33 o 
 -10   8   7       60.87       70.06     13.72 o 
  -9   8   7       51.40       53.95     18.05 o 
  -8   8   7       11.58        6.34      6.49 o 
  -7   8   7      202.41      199.02     11.29 o 
  -6   8   7       76.11       75.42      5.07 o 
  -5   8   7       51.97       58.86      4.00 o 
  -4   8   7      300.23      311.02      7.07 o 
  -3   8   7      125.27      130.99      5.02 o 
  -2   8   7      134.35      135.62      6.71 o 
  -1   8   7        3.66        3.80      3.00 o 
   0   8   7        3.48        7.20      2.31 o 
   1   8   7       99.52      100.56      8.86 o 
   2   8   7       70.80       83.59     12.60 o 
  -9   9   7       77.63       98.58     13.87 o 
  -8   9   7      100.56       99.16     19.55 o 
  -7   9   7       63.72       60.81     16.24 o 
  -6   9   7      130.51      120.10      5.23 o 
  -5   9   7       78.06       88.16      7.08 o 
  -4   9   7       37.08       33.99      4.12 o 
  -3   9   7      217.01      215.36      7.10 o 
  -2   9   7        6.88        6.25      3.20 o 
  -1   9   7       93.32      100.25      6.94 o 
   0   9   7      348.88      331.19    185.78 o 
   1   9   7       30.96       33.00     10.24 o 
  -8  10   7       24.40       -1.28      5.64 o 
  -7  10   7       20.66        2.86      5.68 o 
  -6  10   7       10.35        0.89      2.47 o 
  -5  10   7       40.88       20.87     11.89 o 
  -4  10   7       56.23       69.92     15.36 o 
  -3  10   7        3.06        4.18      3.45 o 
  -2  10   7       54.94       18.74     15.48 o 
  -1  10   7       10.29       -0.15      6.99 o 
   0 -10   8       70.49      109.02     13.14 o 
   1 -10   8        7.74        4.52      5.95 o 
   2 -10   8       56.52       65.12      9.55 o 
   3 -10   8        1.25        0.39      3.56 o 
   4 -10   8        3.98        8.00      7.84 o 
   5 -10   8       30.20       18.70      5.41 o 
   6 -10   8       48.17       30.26      5.56 o 
  -2  -9   8      134.41      151.83     15.46 o 
  -1  -9   8       53.94       51.47     10.47 o 
   0  -9   8      112.26      132.90     12.33 o 
   1  -9   8       24.86       35.55     12.64 o 
   2  -9   8       17.46       22.61     10.70 o 
   3  -9   8      284.07      315.42     20.10 o 
   4  -9   8        4.68        6.72      4.33 o 
   5  -9   8       65.08       59.24      9.78 o 
   6  -9   8       50.50       57.70      5.84 o 
  -4  -8   8       79.55       91.94     23.34 o 
  -3  -8   8      176.71      205.90     16.81 o 
  -2  -8   8       33.73       31.92      9.51 o 
  -1  -8   8      569.97      637.75     33.78 o 
   0  -8   8       61.18       50.97      8.66 o 
   1  -8   8      296.30      295.24     14.11 o 
   2  -8   8      354.23      344.52     14.30 o 
   3  -8   8       82.25       78.68      7.46 o 
   4  -8   8      221.89      245.74     15.34 o 
   5  -8   8      172.69      192.41     12.98 o 
   6  -8   8       32.88       30.88      4.56 o 
   7  -8   8      106.31      113.84      7.78 o 
   8  -8   8       25.84       19.21      9.58 o 
  -5  -7   8       93.69      137.46     15.73 o 
  -4  -7   8        2.15        3.69      4.19 o 
  -3  -7   8      111.36      130.35     13.26 o 
  -2  -7   8       74.60      100.75     11.21 o 
  -1  -7   8       30.75       28.91      7.46 o 
   0  -7   8      603.77      629.29     27.98 o 
   1  -7   8      166.34      163.66     10.16 o 
   2  -7   8      597.85      568.31     23.19 o 
   3  -7   8      229.46      236.43     10.24 o 
   4  -7   8       65.33       52.02      8.97 o 
   5  -7   8      145.20      137.34     10.90 o 
   6  -7   8       82.83       83.70      5.72 o 
   7  -7   8       32.34       26.51      6.38 o 
   8  -7   8      124.48      138.27     14.84 o 
  -6  -6   8        2.74        6.07      7.77 o 
  -5  -6   8       33.06       36.19      4.23 o 
  -4  -6   8      294.76      334.26      8.98 o 
  -3  -6   8       55.18       72.50     10.16 o 
  -2  -6   8      227.77      244.74     14.03 o 
  -1  -6   8      358.48      369.91     15.07 o 
   0  -6   8       17.16       16.15      5.37 o 
   1  -6   8      111.94      106.70      8.00 o 
   2  -6   8       96.24      103.03     11.25 o 
   3  -6   8       98.20      107.78      6.96 o 
   4  -6   8       97.51      108.05      6.80 o 
   5  -6   8        0.89        6.26      3.25 o 
   6  -6   8      332.20      347.99     10.55 o 
   7  -6   8       95.99       97.93      5.91 o 
   8  -6   8       23.41       25.27      9.12 o 
   9  -6   8       22.67       18.47      9.62 o 
  -7  -5   8       86.11      107.47     14.11 o 
  -6  -5   8       10.55        9.03      3.26 o 
  -5  -5   8       11.70        9.84      3.12 o 
  -4  -5   8       77.97       85.43      5.13 o 
  -3  -5   8      509.31      489.40     18.70 o 
  -2  -5   8      135.84      122.08      9.85 o 
  -1  -5   8       73.44       74.58      7.84 o 
   0  -5   8      498.36      507.25     15.54 o 
   1  -5   8      676.44      660.44     17.51 o 
   2  -5   8      362.89      359.09     16.39 o 
   3  -5   8       12.04       14.49      3.98 o 
   4  -5   8        1.08        3.31      2.00 o 
   5  -5   8      144.05      149.32      5.79 o 
   6  -5   8       18.41       18.58      3.13 o 
   7  -5   8      102.56      104.62      5.12 o 
   8  -5   8      190.51      201.93      8.62 o 
   9  -5   8       27.74       18.78     14.61 o 
  -8  -4   8      171.15      174.43     21.76 o 
  -7  -4   8       26.11       33.31      7.27 o 
  -6  -4   8        3.51        1.24      3.90 o 
  -5  -4   8       10.71       13.26      5.43 o 
  -4  -4   8      645.78       14.99      4.25 o 
  -3  -4   8       16.02       16.58      5.95 o 
  -2  -4   8      878.72      871.90     22.99 o 
  -1  -4   8      146.65      137.38      8.89 o 
   0  -4   8      548.62      566.88     15.69 o 
   1  -4   8      668.78      640.73     16.11 o 
   2  -4   8       56.35       60.29      5.56 o 
   3  -4   8       62.98       58.93      4.35 o 
   4  -4   8       28.25       29.86      3.62 o 
   5  -4   8      310.52      318.33      9.62 o 
   6  -4   8      162.43      157.81      6.20 o 
   7  -4   8      204.56      216.12      6.18 o 
   8  -4   8       82.13       76.97      4.45 o 
   9  -4   8      143.05      143.62     11.36 o 
  -8  -3   8       23.01       25.34      4.59 o 
  -7  -3   8        1.29        3.16      2.96 o 
  -6  -3   8      285.33      301.87      8.75 o 
  -5  -3   8        7.41        5.90      2.82 o 
  -4  -3   8      106.84      108.48     14.72 o 
  -3  -3   8     3422.84     3644.88     76.17 o 
  -2  -3   8      279.48      296.79     11.83 o 
  -1  -3   8     5022.79     4994.82    100.01 o 
   0  -3   8       25.75       26.14      3.33 o 
   1  -3   8       91.17       88.08      4.96 o 
   2  -3   8      426.85      409.40      8.07 o 
   3  -3   8        2.17        6.84      2.32 o 
   4  -3   8      334.26      315.74     10.84 o 
   5  -3   8      227.01      240.76      6.45 o 
   6  -3   8       10.91       19.37      3.62 o 
   7  -3   8       65.80       55.48      4.10 o 
   8  -3   8        0.36        1.10      2.47 o 
   9  -3   8      102.30      104.20      5.54 o 
  -9  -2   8        9.66        8.03      4.01 o 
  -8  -2   8       50.18       68.55      6.69 o 
  -7  -2   8       33.90       31.59      7.11 o 
  -6  -2   8      201.51      211.55      7.30 o 
  -5  -2   8      518.54      525.80     16.81 o 
  -4  -2   8        1.75        1.16      3.86 o 
  -3  -2   8      358.07      357.23     12.48 o 
  -2  -2   8      555.06      534.11     14.80 o 
  -1  -2   8     2051.36     1956.63     29.04 o 
   0  -2   8     2469.86     2332.42     31.56 o 
   1  -2   8        4.18        4.49      2.21 o 
   2  -2   8      587.87      564.26     10.05 o 
   3  -2   8      718.68      702.67     11.84 o 
   4  -2   8       90.14       96.53      5.46 o 
   5  -2   8       23.61       25.12      3.91 o 
   6  -2   8       42.45       38.87      3.92 o 
   7  -2   8       13.57       11.95      3.84 o 
   8  -2   8      109.04      109.64      7.19 o 
   9  -2   8       38.66       29.69      7.52 o 
  -9  -1   8       36.05       26.95      7.84 o 
  -8  -1   8      214.12      213.16      9.74 o 
  -7  -1   8      250.65      278.78     18.86 o 
  -6  -1   8       39.70       46.61      4.85 o 
  -5  -1   8      183.01      192.07      6.55 o 
  -4  -1   8        5.56        8.02      2.68 o 
  -3  -1   8       41.11       46.99      8.89 o 
  -2  -1   8      996.39      946.91     14.57 o 
  -1  -1   8     1819.51     1742.63     25.67 o 
   0  -1   8       23.91       36.56      3.40 o 
   1  -1   8      515.48      541.04      9.78 o 
   2  -1   8      600.97      586.24     10.56 o 
   3  -1   8      634.55      624.30     12.76 o 
   4  -1   8      602.64      597.21     11.24 o 
   5  -1   8       35.23       37.95      4.68 o 
   6  -1   8      259.85      285.16      9.68 o 
   7  -1   8       94.62       93.35      5.87 o 
   8  -1   8        6.04        8.93      3.41 o 
 -10   0   8        6.37        8.85      6.69 o 
  -9   0   8       20.99       17.03      5.27 o 
  -8   0   8      103.27      112.11      7.68 o 
  -7   0   8        8.76       16.18      5.79 o 
  -6   0   8      285.10      307.14      8.16 o 
  -5   0   8       65.69       70.03      7.08 o 
  -4   0   8       86.69       95.59      4.70 o 
  -3   0   8      659.04      615.27     10.59 o 
  -2   0   8       65.61       61.89      4.53 o 
  -1   0   8       74.50       87.25      4.26 o 
   0   0   8     1116.60     1006.63     15.15 o 
   1   0   8      146.18      142.94      5.37 o 
   2   0   8     2477.18     2418.62     33.57 o 
   3   0   8      214.80      220.56      6.82 o 
   4   0   8        9.12        7.23      3.46 o 
   5   0   8      542.50      543.30     11.90 o 
   6   0   8        9.47       11.70      4.32 o 
   7   0   8      180.88      196.31      9.70 o 
   8   0   8       84.52       87.83      5.50 o 
 -10   1   8       32.73       29.20      5.07 o 
  -9   1   8       23.18       28.22      5.73 o 
  -8   1   8      395.01      384.36     10.23 o 
  -7   1   8      163.64      175.87      7.66 o 
  -6   1   8      198.72      195.14      7.88 o 
  -5   1   8      335.55      328.74      7.98 o 
  -4   1   8      740.13      773.55     11.06 o 
  -3   1   8      854.95      827.62     13.31 o 
  -2   1   8       33.56       41.73      4.15 o 
  -1   1   8        2.57        4.68      2.23 o 
   0   1   8      522.95      488.68     10.96 o 
   1   1   8      515.21      478.89     13.51 o 
   2   1   8      146.76      164.16      7.26 o 
   3   1   8       36.77       31.82      4.06 o 
   4   1   8       17.81       14.15      4.37 o 
   5   1   8       66.51       70.42      5.66 o 
   6   1   8      164.78      164.93      9.49 o 
   7   1   8        6.71        3.11      3.48 o 
   8   1   8        9.08        6.40      3.24 o 
 -10   2   8       32.27       32.20      9.10 o 
  -9   2   8      515.85      484.65     16.11 o 
  -8   2   8       54.38       51.71      6.09 o 
  -7   2   8      474.94      461.55     10.29 o 
  -6   2   8       22.21       21.83      5.35 o 
  -5   2   8       34.84       40.77      2.89 o 
  -4   2   8      806.82      796.90     11.70 o 
  -3   2   8       69.02       75.83      3.85 o 
  -2   2   8      268.34      288.64      6.93 o 
  -1   2   8      545.27      511.56     11.09 o 
   0   2   8        6.06       12.26      3.00 o 
   1   2   8       81.58       83.79      5.14 o 
   2   2   8      539.67      547.58     16.15 o 
   3   2   8      162.61      163.29      7.16 o 
   4   2   8      525.93      541.42     18.36 o 
   5   2   8      405.01      398.62     11.75 o 
   6   2   8       36.58       22.88     18.24 o 
   7   2   8       43.82       35.63     10.29 o 
 -10   3   8       14.64       11.67      3.59 o 
  -9   3   8        0.88        1.82      2.40 o 
  -8   3   8      356.05      353.78     11.23 o 
  -7   3   8      318.54      319.65      8.42 o 
  -6   3   8      329.00      311.49      6.79 o 
  -5   3   8     1067.80     1066.38     15.32 o 
  -4   3   8      629.83      610.81     12.29 o 
  -3   3   8      660.02      665.27     10.15 o 
  -2   3   8       47.70       55.84      6.30 o 
  -1   3   8       37.28       55.41      5.18 o 
   0   3   8     1621.85     1594.75     26.32 o 
   1   3   8       43.38       40.71      4.60 o 
   2   3   8      217.72      232.00     19.26 o 
   3   3   8      818.27      833.11     20.79 o 
   4   3   8       24.19       22.60      4.97 o 
   5   3   8      383.61      386.07     18.43 o 
   6   3   8       20.23       23.53      5.66 o 
   7   3   8        5.57        5.67      5.87 o 
 -10   4   8      198.23      211.54     16.19 o 
  -9   4   8       43.60       42.64      6.59 o 
  -8   4   8       25.06       29.90      3.98 o 
  -7   4   8      895.64      845.86     16.44 o 
  -6   4   8      518.48      490.25     11.69 o 
  -5   4   8      868.39      819.60     18.59 o 
  -4   4   8      674.11      668.84     10.29 o 
  -3   4   8       60.12       62.09      5.14 o 
  -2   4   8     1221.56     1212.17     16.11 o 
  -1   4   8      923.30      983.64     16.68 o 
   0   4   8      184.59      194.88      7.53 o 
   1   4   8      310.53      310.87      9.52 o 
   2   4   8       79.93       78.96      6.34 o 
   3   4   8      202.62      211.87     11.48 o 
   4   4   8      178.42      182.55     13.85 o 
   5   4   8       34.43       29.72      6.34 o 
   6   4   8       17.80       18.05      6.17 o 
 -10   5   8        0.13        1.97      9.58 o 
  -9   5   8       92.27       81.36      8.41 o 
  -8   5   8       10.99       11.78      2.95 o 
  -7   5   8        1.49       -1.81      1.81 o 
  -6   5   8     1730.78     1791.12     21.65 o 
  -5   5   8      497.03      520.31     10.39 o 
  -4   5   8      653.11      616.27      9.51 o 
  -3   5   8       75.56       72.24      4.19 o 
  -2   5   8       25.14       29.41      3.50 o 
  -1   5   8       97.88       87.42      4.08 o 
   0   5   8       71.53       69.03      4.29 o 
   1   5   8       18.38       22.28      5.73 o 
   2   5   8      741.71      795.93     18.35 o 
   3   5   8       35.32       40.79      6.59 o 
   4   5   8       56.43       63.57      7.83 o 
   5   5   8       77.03       95.36      9.40 o 
 -10   6   8       42.54       39.73     11.05 o 
  -9   6   8       13.83       18.82      8.35 o 
  -8   6   8      117.26      120.78      5.40 o 
  -7   6   8      195.14      197.18      5.23 o 
  -6   6   8       20.44       25.97      3.25 o 
  -5   6   8      525.59      542.98     10.77 o 
  -4   6   8        0.78        0.61      2.38 o 
  -3   6   8       10.94       14.04      3.03 o 
  -2   6   8       27.96       27.32      3.40 o 
  -1   6   8      191.61      188.43      5.84 o 
   0   6   8       10.80       12.24      2.81 o 
   1   6   8      403.18      419.88     13.23 o 
   2   6   8        8.31        6.70      2.26 o 
   3   6   8      394.57      417.21     19.71 o 
   4   6   8       29.35       21.81      6.87 o 
 -10   7   8        0.32       -4.41      7.54 o 
  -9   7   8      266.17      263.52     27.67 o 
  -8   7   8        1.01        1.32      1.85 o 
  -7   7   8      152.05      160.16      5.54 o 
  -6   7   8      307.24      291.25      6.87 o 
  -5   7   8        1.22        1.65      2.13 o 
  -4   7   8      345.86      360.11      7.57 o 
  -3   7   8      233.02      242.47      7.02 o 
  -2   7   8        1.19        0.11      2.00 o 
  -1   7   8      110.91      123.85      5.35 o 
   0   7   8      238.28      257.35      6.67 o 
   1   7   8       91.55      111.61      6.03 o 
   2   7   8      339.32      341.29     14.15 o 
   3   7   8       19.57       23.95      8.61 o 
  -9   8   8        0.72        3.09      6.61 o 
  -8   8   8      326.38      323.17     25.66 o 
  -7   8   8        1.98        1.22      2.06 o 
  -6   8   8      123.09      148.66      5.99 o 
  -5   8   8      222.73      228.32      7.18 o 
  -4   8   8        3.87        5.75      3.35 o 
  -3   8   8      370.35      371.93      8.67 o 
  -2   8   8       14.06       10.81      2.86 o 
  -1   8   8        0.42       -1.09      2.17 o 
   0   8   8       14.04       12.90      2.82 o 
   1   8   8       85.62       91.99      9.27 o 
   2   8   8       60.14       58.75     10.87 o 
  -8   9   8      171.40      225.53     16.69 o 
  -7   9   8       78.85       41.84     25.83 o 
  -6   9   8        0.12        1.00      2.72 o 
  -5   9   8       66.35       73.59      5.32 o 
  -4   9   8      391.73      381.54     11.26 o 
  -3   9   8        6.79        7.31      3.97 o 
  -2   9   8      123.87      140.38      7.06 o 
  -1   9   8       88.66      101.52      5.83 o 
   0   9   8       65.85       73.36      8.89 o 
  -7  10   8       69.61       43.17     24.06 o 
  -6  10   8      142.70      115.83      5.69 o 
  -5  10   8        3.96        5.44      3.33 o 
  -4  10   8       41.36       35.93     11.98 o 
  -3  10   8       71.10       76.97      6.74 o 
  -2  10   8        2.30        5.87      4.68 o 
   1 -10   9      148.48      167.41     14.45 o 
   2 -10   9        9.74       20.21      7.69 o 
   3 -10   9       30.47       18.05      6.92 o 
   4 -10   9       45.40       61.25      8.23 o 
   5 -10   9        3.16        7.81      4.71 o 
  -2  -9   9       13.03       10.98      8.81 o 
  -1  -9   9      338.55      380.61     20.79 o 
   0  -9   9       47.20       55.46     10.32 o 
   1  -9   9       43.81       56.58     14.96 o 
   2  -9   9      127.08      145.77     11.55 o 
   3  -9   9      169.41      144.14     16.69 o 
   4  -9   9      114.85      109.44      8.93 o 
   5  -9   9       10.12       12.83      7.65 o 
   6  -9   9        1.79        4.10      5.95 o 
  -3  -8   9      281.23      343.63     33.08 o 
  -2  -8   9      121.35      137.50     14.49 o 
  -1  -8   9       12.26       15.07     12.29 o 
   0  -8   9       45.12       59.01      9.47 o 
   1  -8   9      233.18      222.86     13.26 o 
   2  -8   9      182.12      181.48     11.59 o 
   3  -8   9      380.34      401.60     15.34 o 
   4  -8   9       34.24       35.86      9.78 o 
   5  -8   9       93.01       97.19      7.57 o 
   6  -8   9       49.76       54.14      6.03 o 
  -5  -7   9        7.88       20.37     16.69 o 
  -4  -7   9       78.85      101.71      9.69 o 
  -3  -7   9       58.60       65.70     11.52 o 
  -2  -7   9      383.02      433.21     20.02 o 
  -1  -7   9      575.89      593.39     22.30 o 
   0  -7   9        0.91       -1.08      6.69 o 
   1  -7   9      700.12      704.03     21.76 o 
   2  -7   9      602.04      585.58     25.54 o 
   3  -7   9      200.47      199.02     10.51 o 
   4  -7   9      550.49      516.95     21.14 o 
   5  -7   9        1.13        1.93      3.09 o 
   6  -7   9      565.58      555.63     20.56 o 
   7  -7   9      171.47      172.70     12.48 o 
   8  -7   9       10.65       12.64      9.08 o 
  -6  -6   9       91.10      119.76     24.11 o 
  -5  -6   9        6.40       10.03      3.53 o 
  -4  -6   9      191.33      222.85      8.21 o 
  -3  -6   9      221.33      253.32     15.92 o 
  -2  -6   9      189.98      197.13     20.87 o 
  -1  -6   9      190.93      204.74     12.56 o 
   0  -6   9      275.47      268.12     12.98 o 
   1  -6   9       27.03       23.15      5.91 o 
   2  -6   9      748.46      736.26     20.17 o 
   3  -6   9       60.40       53.95      6.22 o 
   4  -6   9      314.09      309.97     16.50 o 
   5  -6   9      354.81      347.26     16.81 o 
   6  -6   9       39.73       33.97      8.19 o 
   7  -6   9      100.81      105.62      6.92 o 
  -6  -5   9       47.71       47.59      7.09 o 
  -5  -5   9      281.39      320.84     12.20 o 
  -4  -5   9       37.61       23.07     19.11 o 
  -3  -5   9      646.53      653.44     22.72 o 
  -2  -5   9       57.53       71.76      8.89 o 
  -1  -5   9        0.59       -0.15      3.05 o 
   0  -5   9     1092.85     1102.88     27.21 o 
   1  -5   9      146.12      151.45      9.20 o 
   2  -5   9      114.64      114.50      7.84 o 
   3  -5   9      110.62      117.25      6.30 o 
   4  -5   9      316.58      324.42     11.54 o 
   5  -5   9      139.58      137.99      6.69 o 
   6  -5   9      119.29      125.37      6.04 o 
   7  -5   9        6.96        6.98      3.38 o 
   8  -5   9       90.11       94.94      6.02 o 
  -7  -4   9       91.02      121.01      7.67 o 
  -6  -4   9      112.84      115.50     10.16 o 
  -5  -4   9       27.34       22.45     10.84 o 
  -4  -4   9       92.64      117.09     10.94 o 
  -3  -4   9       68.98       75.32      8.77 o 
  -2  -4   9       59.50       66.16      8.00 o 
  -1  -4   9      895.07      887.86     23.34 o 
   0  -4   9      403.76      371.88     13.41 o 
   1  -4   9      719.95      703.23     12.86 o 
   2  -4   9      188.15      178.22      9.32 o 
   3  -4   9        0.25       -1.37      2.39 o 
   4  -4   9      630.17      604.70     14.53 o 
   5  -4   9      116.53      124.38      5.31 o 
   6  -4   9        7.13        4.80      2.50 o 
   7  -4   9      259.08      289.38      9.22 o 
   8  -4   9       83.04       78.08      6.09 o 
  -8  -3   9      104.16      113.99      7.54 o 
  -7  -3   9      211.58      229.57     11.52 o 
  -6  -3   9      409.13      432.12     13.68 o 
  -5  -3   9      263.07      272.92      8.68 o 
  -4  -3   9       36.01       48.50     12.60 o 
  -3  -3   9      155.91      149.59     10.20 o 
  -2  -3   9      592.36      611.13     18.32 o 
  -1  -3   9      328.83      302.39     12.33 o 
   0  -3   9     1578.53     1530.16     23.26 o 
   1  -3   9     1246.84     1203.73     20.46 o 
   2  -3   9      612.53      609.69     11.47 o 
   3  -3   9      400.62      360.67      9.66 o 
   4  -3   9        3.33        2.89      2.34 o 
   5  -3   9      106.24      123.99      6.59 o 
   6  -3   9       26.79       23.71      3.61 o 
   7  -3   9       11.72        8.79      3.10 o 
   8  -3   9      130.25      134.37     10.07 o 
  -8  -2   9       14.82       18.37      7.25 o 
  -7  -2   9      227.86      244.16     10.24 o 
  -6  -2   9       42.24       43.78      6.15 o 
  -5  -2   9       67.07       84.75      5.53 o 
  -4  -2   9      126.86      132.40     14.72 o 
  -3  -2   9       60.92       52.29      6.92 o 
  -2  -2   9     1144.46     1101.71     20.13 o 
  -1  -2   9     1674.63     1618.31     24.17 o 
   0  -2   9      355.64      346.66      9.86 o 
   1  -2   9     2571.02     2468.46     35.15 o 
   2  -2   9      195.06      187.15      6.45 o 
   3  -2   9      424.49      438.85      9.71 o 
   4  -2   9      122.62      119.32      5.52 o 
   5  -2   9       36.95       40.65      5.03 o 
   6  -2   9       47.23       56.81      5.83 o 
   7  -2   9      114.56      113.95      6.31 o 
   8  -2   9       59.00       58.47      6.61 o 
  -9  -1   9      192.51      202.50      9.50 o 
  -8  -1   9      109.09      116.84      7.27 o 
  -7  -1   9        6.32        3.64      3.63 o 
  -6  -1   9      494.37      513.39     13.86 o 
  -5  -1   9       12.51       16.21      3.55 o 
  -4  -1   9       23.15       37.21      6.14 o 
  -3  -1   9      569.48      548.88     12.70 o 
  -2  -1   9       13.08       15.24      3.86 o 
  -1  -1   9     1001.36      972.62     20.42 o 
   0  -1   9      999.01      935.68     22.47 o 
   1  -1   9       13.81       22.47      3.58 o 
   2  -1   9     3178.50     3160.25     45.51 o 
   3  -1   9       75.77       74.60      5.89 o 
   4  -1   9      370.88      358.75     11.86 o 
   5  -1   9      217.39      232.53     14.68 o 
   6  -1   9        5.72        0.97      2.43 o 
   7  -1   9      230.42      214.03     12.46 o 
   8  -1   9       19.91       23.74      4.93 o 
  -9   0   9        0.44        0.72      3.08 o 
  -8   0   9      416.49      414.63     11.68 o 
  -7   0   9      362.22      353.10     11.87 o 
  -6   0   9      116.90      119.26     10.67 o 
  -5   0   9      211.46      212.22      8.60 o 
  -4   0   9      383.16      359.08      7.21 o 
  -3   0   9      586.45      553.74     10.78 o 
  -2   0   9      920.90      890.92     14.65 o 
  -1   0   9       23.84       32.19      3.75 o 
   0   0   9      301.50      299.61     11.37 o 
   1   0   9     1489.30     1497.10     25.09 o 
   2   0   9        4.94        8.46      4.13 o 
   3   0   9      879.40      879.29     15.77 o 
   4   0   9      629.50      597.07     14.82 o 
   5   0   9      284.50      289.59     16.31 o 
   6   0   9      244.32      254.07      9.40 o 
   7   0   9        0.63       -3.72      4.23 o 
 -10   1   9       12.03        9.72      5.34 o 
  -9   1   9      238.80      231.59     13.92 o 
  -8   1   9       17.54       12.46      4.90 o 
  -7   1   9       81.92       83.94      6.90 o 
  -6   1   9      166.43      169.83      7.63 o 
  -5   1   9       16.52       19.19      3.57 o 
  -4   1   9      112.68      134.34      4.60 o 
  -3   1   9       41.25       38.07      3.82 o 
  -2   1   9        8.20        7.51      2.72 o 
  -1   1   9      420.39      405.50      9.07 o 
   0   1   9       66.90       65.85      4.88 o 
   1   1   9      572.20      553.82     16.31 o 
   2   1   9      353.27      335.19      9.22 o 
   3   1   9        2.31        4.45      3.02 o 
   4   1   9       62.07       67.04      7.42 o 
   5   1   9      148.50      151.03      7.88 o 
   6   1   9       57.20       46.42     31.88 o 
   7   1   9       71.48       65.01     43.09 o 
 -10   2   9       38.07       30.18      5.68 o 
  -9   2   9       67.61       60.82      6.36 o 
  -8   2   9      195.68      182.78      8.52 o 
  -7   2   9       13.22       18.28      4.93 o 
  -6   2   9       24.20       26.16      3.92 o 
  -5   2   9      801.10      772.48     11.27 o 
  -4   2   9       32.32       35.29      3.97 o 
  -3   2   9      152.38      155.37      6.85 o 
  -2   2   9      176.10      179.18     11.98 o 
  -1   2   9      104.66       96.07      5.33 o 
   0   2   9      837.42      846.36     15.07 o 
   1   2   9      143.69      129.45      6.49 o 
   2   2   9       77.51       81.98      5.78 o 
   3   2   9      110.91      111.38      8.10 o 
   4   2   9       38.69       36.53      8.65 o 
   5   2   9      157.72      166.39      8.96 o 
   6   2   9      148.48      150.58      9.25 o 
   7   2   9        2.68        4.06      4.36 o 
 -10   3   9       27.45       21.77      6.01 o 
  -9   3   9      433.53      415.70     16.93 o 
  -8   3   9       42.84       36.75      5.13 o 
  -7   3   9      476.68      450.82     15.31 o 
  -6   3   9      168.07      177.37      6.67 o 
  -5   3   9      182.10      165.87      7.72 o 
  -4   3   9     1531.65     1457.55     19.38 o 
  -3   3   9       76.74       79.94      4.05 o 
  -2   3   9      104.83      113.17      5.59 o 
  -1   3   9      740.94      698.39     15.36 o 
   0   3   9      683.89      673.86     13.73 o 
   1   3   9      433.51      454.92     13.38 o 
   2   3   9       16.25       21.25      5.51 o 
   3   3   9       53.66       61.90      7.55 o 
   4   3   9      730.69      718.90     17.53 o 
   5   3   9      138.13      138.10     11.11 o 
   6   3   9       58.70       59.02      9.36 o 
 -10   4   9        0.12       -6.34      7.19 o 
  -9   4   9      113.00      101.31      6.05 o 
  -8   4   9      103.24      108.68      5.94 o 
  -7   4   9       34.50       33.40      3.61 o 
  -6   4   9      735.54      717.59     14.36 o 
  -5   4   9      786.09      811.70     12.90 o 
  -4   4   9       56.72       74.57      4.56 o 
  -3   4   9      603.63      593.19      9.70 o 
  -2   4   9       63.87       82.69      4.27 o 
  -1   4   9      353.64      372.06     11.67 o 
   0   4   9      406.79      411.39     13.45 o 
   1   4   9       16.60       21.93      4.69 o 
   2   4   9      321.47      320.91     13.17 o 
   3   4   9       29.89       38.92      6.16 o 
   4   4   9       33.40       33.23      6.47 o 
   5   4   9       45.36       45.57      7.41 o 
 -10   5   9       47.80       53.33     11.55 o 
  -9   5   9       23.81       20.61      7.01 o 
  -8   5   9       54.07       52.54      4.74 o 
  -7   5   9       97.02      107.93      5.30 o 
  -6   5   9       73.27       83.28      4.39 o 
  -5   5   9      130.70      123.00      5.29 o 
  -4   5   9      514.16      518.15      9.10 o 
  -3   5   9      980.66      958.61     13.88 o 
  -2   5   9     1183.73     1180.92     17.43 o 
  -1   5   9       72.33       64.70      5.59 o 
   0   5   9       49.96       56.94      4.04 o 
   1   5   9      236.30      237.82     11.84 o 
   2   5   9       13.37       18.29      5.39 o 
   3   5   9      422.49      417.56     15.09 o 
   4   5   9       52.98       55.91      7.99 o 
 -10   6   9        0.71       -1.20      6.07 o 
  -9   6   9       51.72       42.50     10.78 o 
  -8   6   9       21.04       22.02      3.23 o 
  -7   6   9      191.49      194.17      6.25 o 
  -6   6   9      199.51      221.95      6.83 o 
  -5   6   9       18.89       20.07      3.48 o 
  -4   6   9      430.93      423.65      8.35 o 
  -3   6   9      110.41      124.59      8.96 o 
  -2   6   9      582.17      586.94     11.70 o 
  -1   6   9        4.39        6.62      2.67 o 
   0   6   9      371.44      360.11     11.92 o 
   1   6   9       23.55       26.55      3.48 o 
   2   6   9      244.37      254.35      8.89 o 
   3   6   9        0.78        3.51      5.85 o 
  -9   7   9       52.52       58.16     11.79 o 
  -8   7   9       94.11       88.38      4.82 o 
  -7   7   9       60.11       57.69      5.46 o 
  -6   7   9      234.55      235.33      7.33 o 
  -5   7   9       87.59       90.37      5.53 o 
  -4   7   9       38.74       39.42      5.00 o 
  -3   7   9      321.15      356.79      8.31 o 
  -2   7   9       45.72       42.74      4.40 o 
  -1   7   9       20.19       18.42      4.56 o 
   0   7   9        4.88        1.28      2.27 o 
   1   7   9      155.47      141.15      8.44 o 
   2   7   9        4.72        4.91      6.45 o 
  -8   8   9        7.71        8.81      4.87 o 
  -7   8   9       70.81       63.74      5.89 o 
  -6   8   9        0.29        0.05      1.93 o 
  -5   8   9       60.70       58.18      6.04 o 
  -4   8   9      155.52      165.65      6.33 o 
  -3   8   9       19.60       15.53      5.66 o 
  -2   8   9       64.98       56.71     16.10 o 
  -1   8   9       52.69       49.27      4.62 o 
   0   8   9        0.14        2.65      2.33 o 
   1   8   9       44.44       49.31     10.09 o 
  -7   9   9       11.56        9.91      3.79 o 
  -6   9   9      371.07      425.74     18.54 o 
  -5   9   9       99.71       50.11     34.93 o 
  -4   9   9      188.43      194.90      7.16 o 
  -3   9   9       40.93       39.32     12.33 o 
  -2   9   9        8.80        3.24      3.03 o 
  -1   9   9      200.56      237.63     12.29 o 
  -1  -9  10        5.24        9.55      8.08 o 
   0  -9  10       46.32       48.00     16.89 o 
   1  -9  10       78.69      119.10     12.40 o 
   2  -9  10       10.03        6.65      6.14 o 
   3  -9  10       89.14       91.36      9.89 o 
   4  -9  10        0.16       -0.70      5.84 o 
   5  -9  10       13.68       15.07      5.56 o 
  -3  -8  10       23.38       29.29     17.74 o 
  -2  -8  10       55.88       59.36     12.13 o 
  -1  -8  10      162.65      178.58     15.23 o 
   0  -8  10       16.00       18.55      7.77 o 
   1  -8  10      274.82      275.30     15.42 o 
   2  -8  10       17.24       19.82      6.84 o 
   3  -8  10       43.42       45.64      7.57 o 
   4  -8  10      170.70      181.36     10.67 o 
   5  -8  10        1.71        2.63      3.86 o 
   6  -8  10       83.14       81.69      7.65 o 
  -4  -7  10       10.16       13.35      4.68 o 
  -3  -7  10      470.55      580.67     26.12 o 
  -2  -7  10        2.24        5.02      6.57 o 
  -1  -7  10      142.24      151.60     13.18 o 
   0  -7  10      332.63      343.86     16.46 o 
   1  -7  10        8.96        7.77      5.68 o 
   2  -7  10      379.69      405.27     16.31 o 
   3  -7  10      154.04      157.71     15.46 o 
   4  -7  10        5.32        7.73      4.60 o 
   5  -7  10      186.00      181.24      9.97 o 
   6  -7  10       11.61       10.82      7.54 o 
   7  -7  10       68.60       59.28      6.57 o 
  -5  -6  10        7.70        3.98      5.70 o 
  -4  -6  10        4.98        6.99      3.70 o 
  -3  -6  10        1.31       -0.35      4.48 o 
  -2  -6  10      228.47      269.89     24.08 o 
  -1  -6  10       26.07       26.55      7.54 o 
   0  -6  10        0.88        1.08      4.10 o 
   1  -6  10      598.50      597.83     19.59 o 
   2  -6  10       15.84       13.45      5.45 o 
   3  -6  10       52.37       53.56     10.90 o 
   4  -6  10      347.55      333.97     12.98 o 
   5  -6  10      100.77      101.48      7.88 o 
   6  -6  10      503.71      478.00     15.46 o 
   7  -6  10        0.85        0.03      2.14 o 
  -6  -5  10       74.68       94.66     12.50 o 
  -5  -5  10       18.69       23.64      4.75 o 
  -4  -5  10      246.28      257.30     16.50 o 
  -3  -5  10        3.36       12.79     11.32 o 
  -2  -5  10       34.29       35.90      8.08 o 
  -1  -5  10      432.34      440.05     17.27 o 
   0  -5  10       79.52       83.78      8.70 o 
   1  -5  10       87.50       91.05      8.50 o 
   2  -5  10      518.93      537.08     16.73 o 
   3  -5  10       63.49       56.58      5.49 o 
   4  -5  10      194.63      194.05      6.95 o 
   5  -5  10      156.92      152.58      6.30 o 
   6  -5  10       60.17       58.35      4.67 o 
   7  -5  10      133.55      141.09      7.44 o 
   8  -5  10       27.78       24.71      4.90 o 
  -7  -4  10       50.89       43.50      5.90 o 
  -6  -4  10        7.16       10.51      5.38 o 
  -5  -4  10      519.70      561.23     19.43 o 
  -4  -4  10       47.80       58.39      9.74 o 
  -3  -4  10      267.49      246.75     14.11 o 
  -2  -4  10        4.76        4.25      4.79 o 
  -1  -4  10     1013.50      983.54     26.16 o 
   0  -4  10      546.34      502.23     16.81 o 
   1  -4  10        4.98        3.92      2.79 o 
   2  -4  10       11.32        8.92      3.11 o 
   3  -4  10      390.93      422.94     11.76 o 
   4  -4  10        5.46        8.68      3.09 o 
   5  -4  10      100.74      100.85      6.65 o 
   6  -4  10      103.08      114.75      5.87 o 
   7  -4  10        3.15       -0.67      2.70 o 
   8  -4  10      126.04      122.46     14.53 o 
  -7  -3  10      175.55      178.61     11.11 o 
  -6  -3  10      114.37      121.32      9.95 o 
  -5  -3  10       33.68       35.73      6.44 o 
  -4  -3  10      192.25      204.82     19.52 o 
  -3  -3  10       69.46       72.69      8.70 o 
  -2  -3  10        3.35       10.09      5.37 o 
  -1  -3  10       19.72       16.00      5.56 o 
   0  -3  10      246.84      259.07      9.67 o 
   1  -3  10       32.93       30.71      4.99 o 
   2  -3  10      189.09      166.83     13.45 o 
   3  -3  10        1.51        1.76      2.39 o 
   4  -3  10      464.45      481.98     12.68 o 
   5  -3  10       22.44       20.37      3.82 o 
   6  -3  10        4.32        4.04      3.48 o 
   7  -3  10       53.15       69.52      6.70 o 
   8  -3  10        0.35        5.26      3.36 o 
  -8  -2  10       11.52       13.30      5.91 o 
  -7  -2  10       44.50       47.12      7.24 o 
  -6  -2  10      164.94      168.87      9.12 o 
  -5  -2  10      528.21      538.72     14.93 o 
  -4  -2  10       65.97       65.23     13.29 o 
  -3  -2  10      160.32      171.43     10.74 o 
  -2  -2  10       12.70       17.54      3.84 o 
  -1  -2  10        1.20        1.73      2.47 o 
   0  -2  10      438.51      430.84     10.26 o 
   1  -2  10      792.05      779.74     14.71 o 
   2  -2  10     1191.28     1188.24     29.89 o 
   3  -2  10     1436.12     1436.56     23.71 o 
   4  -2  10       16.14       23.19      4.04 o 
   5  -2  10       26.09       26.55      4.32 o 
   6  -2  10        1.67        3.56      3.13 o 
   7  -2  10       83.69       81.84     11.09 o 
  -9  -1  10       16.42       -0.62      4.52 o 
  -8  -1  10      106.34      117.19     10.63 o 
  -7  -1  10      340.05      341.66     12.90 o 
  -6  -1  10       13.31       12.56      4.77 o 
  -5  -1  10        4.31        8.38      4.22 o 
  -4  -1  10      382.95      343.71     20.56 o 
  -3  -1  10      160.97      150.06      6.75 o 
  -2  -1  10      906.18      848.14     15.38 o 
  -1  -1  10        2.48        2.56      3.16 o 
   0  -1  10      405.66      401.43     14.37 o 
   1  -1  10     1282.97     1224.60     22.50 o 
   2  -1  10       53.57       64.01      6.80 o 
   3  -1  10     1091.64     1056.77     21.21 o 
   4  -1  10       43.46       48.13      5.68 o 
   5  -1  10      172.98      200.89      9.65 o 
   6  -1  10      211.26      216.35     12.62 o 
   7  -1  10        4.03        8.31      6.53 o 
  -9   0  10      162.41      148.52      8.79 o 
  -8   0  10      206.56      212.48      9.36 o 
  -7   0  10      634.72      635.16     17.01 o 
  -6   0  10      115.33      122.59      6.85 o 
  -5   0  10        7.38        4.84      3.14 o 
  -4   0  10      497.69      443.57     10.56 o 
  -3   0  10      213.82      221.57      7.38 o 
  -2   0  10        0.24        0.50      2.11 o 
  -1   0  10        4.54        6.67      3.04 o 
   0   0  10      197.42      199.55      7.24 o 
   1   0  10      570.07      575.65     15.63 o 
   2   0  10      496.35      516.78     13.90 o 
   3   0  10       75.43       71.51      6.88 o 
   4   0  10      378.43      363.92     11.79 o 
   5   0  10      167.45      172.01      9.69 o 
   6   0  10        4.32        6.44      4.72 o 
   7   0  10       71.91       72.41     24.04 o 
  -9   1  10        2.40        1.47      3.07 o 
  -8   1  10      125.85      131.00      7.64 o 
  -7   1  10       74.83       79.72      9.72 o 
  -6   1  10      212.51      197.91      7.97 o 
  -5   1  10       89.70       89.82      5.16 o 
  -4   1  10      161.45      169.44      5.57 o 
  -3   1  10       36.76       41.98      4.39 o 
  -2   1  10       20.03       21.03      4.23 o 
  -1   1  10       83.19       94.80     12.97 o 
   0   1  10      146.18      147.35     10.56 o 
   1   1  10      408.53      402.20     12.26 o 
   2   1  10       25.47       28.97      4.52 o 
   3   1  10      252.15      253.12     10.93 o 
   4   1  10      107.52      106.40      7.24 o 
   5   1  10      312.60      316.76     13.45 o 
   6   1  10      104.04      114.59      9.93 o 
  -9   2  10      103.88      118.03      9.38 o 
  -8   2  10        2.54        6.62      3.63 o 
  -7   2  10      179.34      196.92      8.64 o 
  -6   2  10       42.25       39.34      6.06 o 
  -5   2  10      154.30      140.15      7.11 o 
  -4   2  10       25.27       38.41      3.59 o 
  -3   2  10      206.63      190.48      7.11 o 
  -2   2  10       94.22      107.05      7.12 o 
  -1   2  10      184.99      188.08      7.42 o 
   0   2  10        0.05        1.16      3.07 o 
   1   2  10      195.08      198.73      9.65 o 
   2   2  10       18.44       21.12      4.65 o 
   3   2  10       94.89      106.86      8.76 o 
   4   2  10      147.43      145.35     10.30 o 
   5   2  10        2.77        3.37      4.69 o 
   6   2  10       11.22       10.47     10.30 o 
  -9   3  10       53.50       49.83      5.65 o 
  -8   3  10       34.45       29.84      6.61 o 
  -7   3  10        2.53        2.96      3.04 o 
  -6   3  10      545.83      533.03     11.82 o 
  -5   3  10      431.62      421.61     12.60 o 
  -4   3  10      410.45      386.48      8.98 o 
  -3   3  10        2.44        4.62      3.19 o 
  -2   3  10      114.69      106.54      6.07 o 
  -1   3  10      261.06      258.53     10.63 o 
   0   3  10       26.77       29.70      4.81 o 
   1   3  10        0.04        2.55      3.22 o 
   2   3  10      200.27      206.19     11.65 o 
   3   3  10      241.47      247.67     13.37 o 
   4   3  10       18.39       16.04      8.76 o 
   5   3  10       11.76       18.01      9.60 o 
  -9   4  10        5.01        2.58      3.23 o 
  -8   4  10        4.59        4.89      3.73 o 
  -7   4  10      272.17      264.35      8.35 o 
  -6   4  10      187.25      202.51      8.56 o 
  -5   4  10      245.47      247.40      7.56 o 
  -4   4  10      326.09      288.40      7.14 o 
  -3   4  10       61.09       71.15      5.00 o 
  -2   4  10      493.23      510.52     10.00 o 
  -1   4  10      131.01      135.38      7.28 o 
   0   4  10       23.25       24.84      5.92 o 
   1   4  10       27.63       29.40      6.52 o 
   2   4  10       19.47       27.23      9.26 o 
   3   4  10      118.03      122.40     10.80 o 
   4   4  10       67.30       66.82      9.86 o 
   5   4  10        0.09        3.10      5.75 o 
  -9   5  10        1.01        2.09      2.92 o 
  -8   5  10       82.60       93.60      9.53 o 
  -7   5  10       86.01       88.38      5.17 o 
  -6   5  10      168.53      169.75      5.84 o 
  -5   5  10       11.36       10.93      3.24 o 
  -4   5  10      300.10      334.01      8.61 o 
  -3   5  10      601.33      607.44     11.96 o 
  -2   5  10       59.92       61.19      5.73 o 
  -1   5  10      668.91      645.83     12.83 o 
   0   5  10      167.73      160.43      6.27 o 
   1   5  10      204.55      224.21     10.61 o 
   2   5  10      130.42      135.66      9.74 o 
   3   5  10        0.06        1.39      5.07 o 
   4   5  10       40.58       43.33     13.27 o 
  -9   6  10        3.45        4.92      3.19 o 
  -8   6  10       59.44       50.34      6.08 o 
  -7   6  10        5.64       13.12      3.59 o 
  -6   6  10       55.45       59.00      4.30 o 
  -5   6  10       75.89       84.51      4.84 o 
  -4   6  10        0.40        3.86      3.21 o 
  -3   6  10      256.00      233.81      7.87 o 
  -2   6  10      205.76      208.02      7.02 o 
  -1   6  10      341.40      356.35     12.72 o 
   0   6  10      246.53      250.47      7.73 o 
   1   6  10       10.77        7.17      3.09 o 
   2   6  10      148.32      151.65     10.45 o 
   3   6  10       33.10       26.62      9.02 o 
  -8   7  10        7.06        4.07      2.39 o 
  -7   7  10      124.13      119.69      5.46 o 
  -6   7  10        0.65        1.19      2.77 o 
  -5   7  10       13.57        9.14      3.53 o 
  -4   7  10      243.85      258.92      8.49 o 
  -3   7  10       97.88       97.65      6.12 o 
  -2   7  10       56.26       55.79      5.61 o 
  -1   7  10       67.04       93.45      5.96 o 
   0   7  10       31.89       27.36      4.08 o 
   1   7  10       34.04       26.41      5.83 o 
  -8   8  10       33.65       26.40      5.40 o 
  -7   8  10        0.81        0.87      2.15 o 
  -6   8  10       16.79       11.31      4.26 o 
  -5   8  10       97.31      107.92      6.64 o 
  -4   8  10       20.31       12.19      6.36 o 
  -3   8  10       99.04      109.78     29.56 o 
  -2   8  10       21.69       12.23      5.00 o 
  -1   8  10        0.47        2.61      3.45 o 
   0   8  10      175.14      179.35     11.04 o 
  -6   9  10       10.13        7.50      4.46 o 
  -5   9  10       51.20       22.58     11.12 o 
  -4   9  10       50.72       41.67     13.55 o 
  -3   9  10        7.17        4.11      3.67 o 
  -2   9  10       67.56       59.54     22.92 o 
   1  -9  11       18.66       18.12      8.35 o 
   2  -9  11       49.70       51.86      9.85 o 
   3  -9  11        1.80        1.08      4.56 o 
  -2  -8  11       71.21       85.17     22.10 o 
  -1  -8  11        4.76        1.31      5.64 o 
   0  -8  11       72.32       62.10     11.09 o 
   1  -8  11        0.34       -1.82      8.42 o 
   2  -8  11       92.63       93.02     16.96 o 
   3  -8  11      226.15      247.40     20.98 o 
   4  -8  11       10.60       10.59      5.80 o 
   5  -8  11       19.73       11.32      9.04 o 
  -3  -7  11       25.84       38.18     18.09 o 
  -2  -7  11       87.91      110.68     13.95 o 
  -1  -7  11      276.75      337.60     27.86 o 
   0  -7  11       70.00       86.56     11.01 o 
   1  -7  11      387.72      414.23     18.36 o 
   2  -7  11      100.91      108.94     10.70 o 
   3  -7  11        2.02        5.60      4.99 o 
   4  -7  11      145.55      168.68     11.09 o 
   5  -7  11        0.54       10.43      5.22 o 
   6  -7  11      102.62      108.32      9.20 o 
  -4  -6  11       65.40       84.21     21.22 o 
  -3  -6  11      303.99      330.18     19.36 o 
  -2  -6  11        8.14        7.54     10.98 o 
  -1  -6  11       72.17       77.56     10.47 o 
   0  -6  11      927.01      949.34     28.75 o 
   1  -6  11      153.13      168.57     12.13 o 
   2  -6  11      248.15      234.23     12.87 o 
   3  -6  11      144.71      163.62     10.74 o 
   4  -6  11       86.21       71.45     12.91 o 
   5  -6  11      323.80      324.15     13.72 o 
   6  -6  11       37.44       40.07      6.84 o 
  -5  -5  11      258.12      255.48     10.46 o 
  -4  -5  11       15.40       17.54      8.54 o 
  -3  -5  11       22.42       27.13     13.80 o 
  -2  -5  11       51.31       66.93     10.01 o 
  -1  -5  11        0.45        0.70      4.10 o 
   0  -5  11       62.21       70.53     14.30 o 
   1  -5  11      432.72      426.33     24.04 o 
   2  -5  11        6.39        6.03      5.10 o 
   3  -5  11      306.49      284.80      9.12 o 
   4  -5  11      187.05      180.26     11.36 o 
   5  -5  11       66.24       72.93      5.56 o 
   6  -5  11       89.43       90.11      5.84 o 
   7  -5  11       12.44       15.04      4.76 o 
  -6  -4  11      181.21      208.15      9.80 o 
  -5  -4  11       51.75       52.11      7.93 o 
  -4  -4  11       50.60       64.23     16.39 o 
  -3  -4  11       15.10       17.51      7.15 o 
  -2  -4  11      299.47      286.47     15.23 o 
  -1  -4  11      219.28      237.86     20.40 o 
   0  -4  11        0.34        1.16      6.49 o 
   1  -4  11      244.01      242.69     10.22 o 
   2  -4  11      381.45      390.42     21.45 o 
   3  -4  11       10.52       18.96      4.06 o 
   4  -4  11      225.30      218.71      9.33 o 
   5  -4  11      223.49      240.55      9.95 o 
   6  -4  11       11.15       12.61      3.85 o 
   7  -4  11      202.08      198.38      9.91 o 
  -7  -3  11       19.59       25.89      8.80 o 
  -6  -3  11       73.54       73.46      6.86 o 
  -5  -3  11      375.02      429.88     12.40 o 
  -4  -3  11       66.38       80.96     10.12 o 
  -3  -3  11      376.25      407.51     17.62 o 
  -2  -3  11      199.58      190.52     18.82 o 
  -1  -3  11      348.84      339.02     15.16 o 
   0  -3  11        5.98        3.99      5.03 o 
   1  -3  11       15.23       17.07      4.86 o 
   2  -3  11       59.16       42.97      4.92 o 
   3  -3  11      339.29      358.54     10.24 o 
   4  -3  11        3.44        7.15      4.21 o 
   5  -3  11       73.68       80.55      6.38 o 
   6  -3  11      113.96      123.90      7.17 o 
   7  -3  11        7.93        5.73      5.89 o 
  -8  -2  11        2.56        1.06      4.06 o 
  -7  -2  11      427.65      419.39     13.24 o 
  -6  -2  11       55.41       56.46      7.26 o 
  -5  -2  11      131.58      125.25      7.60 o 
  -4  -2  11      302.63      302.12     15.07 o 
  -3  -2  11      180.38      197.20     12.52 o 
  -2  -2  11     1012.82      995.07     18.78 o 
  -1  -2  11        1.47        1.65      3.17 o 
   0  -2  11        5.23        3.75      3.04 o 
   1  -2  11       16.19       12.55      3.81 o 
   2  -2  11      513.11      503.81     14.03 o 
   3  -2  11       70.02       68.73      6.96 o 
   4  -2  11      410.58      401.62     11.39 o 
   5  -2  11      182.67      182.43     10.16 o 
   6  -2  11      127.38      142.60      9.52 o 
   7  -2  11        8.06        0.57      3.17 o 
  -8  -1  11       67.94       39.74     35.75 o 
  -7  -1  11        0.70       -0.31      2.67 o 
  -6  -1  11      245.19      274.23     10.19 o 
  -5  -1  11      103.93      107.79      7.07 o 
  -4  -1  11      122.76      119.84     10.16 o 
  -3  -1  11      338.48      349.41     10.24 o 
  -2  -1  11        3.04        0.57      2.42 o 
  -1  -1  11      261.99      249.56      8.64 o 
   0  -1  11       93.78       95.08      6.82 o 
   1  -1  11       26.07       27.08      4.54 o 
   2  -1  11      549.66      544.39     14.96 o 
   3  -1  11      489.54      514.47     12.98 o 
   4  -1  11       53.60       66.11      8.17 o 
   5  -1  11      746.89      718.27     23.28 o 
   6  -1  11        0.08        2.47      3.54 o 
  -8   0  11      179.43      182.14     11.14 o 
  -7   0  11       74.84       55.09     37.00 o 
  -6   0  11       43.44       35.83     23.46 o 
  -5   0  11      839.84      842.94     36.07 o 
  -4   0  11      299.84      287.91     10.94 o 
  -3   0  11       66.22       57.24      5.37 o 
  -2   0  11      599.59      573.59     15.04 o 
  -1   0  11      254.06      245.69      8.68 o 
   0   0  11      781.34      769.29     16.75 o 
   1   0  11      203.54      202.80     12.75 o 
   2   0  11       21.04       25.96      5.79 o 
   3   0  11      803.06      814.92     17.45 o 
   4   0  11       61.25       59.73      6.37 o 
   5   0  11      307.98      321.46     17.45 o 
   6   0  11      255.13      271.87     11.34 o 
  -9   1  11       87.50       88.92      8.74 o 
  -8   1  11       72.29       34.41     34.26 o 
  -7   1  11      331.69      310.81     10.75 o 
  -6   1  11      396.03      410.62     11.98 o 
  -5   1  11       98.42       93.06      5.28 o 
  -4   1  11     1362.25     1225.97     23.44 o 
  -3   1  11       20.37       24.21      4.28 o 
  -2   1  11        5.51        1.80      3.37 o 
  -1   1  11      272.70      274.60     10.67 o 
   0   1  11       80.88       94.40      7.82 o 
   1   1  11      591.63      588.49     14.00 o 
   2   1  11       97.01      106.53      8.57 o 
   3   1  11       13.74       14.14      4.62 o 
   4   1  11      312.21      317.37     11.60 o 
   5   1  11      132.20      105.93     27.42 o 
   6   1  11       33.02       30.53     10.47 o 
  -9   2  11        7.78       12.76      4.72 o 
  -8   2  11       37.26       21.99     22.49 o 
  -7   2  11        2.47        3.38      4.05 o 
  -6   2  11      144.45      135.65      7.55 o 
  -5   2  11      296.12      314.95      8.13 o 
  -4   2  11       47.48       43.18      5.56 o 
  -3   2  11      201.15      218.36      8.22 o 
  -2   2  11       58.28       44.14      7.13 o 
  -1   2  11       39.18       37.96      5.07 o 
   0   2  11      214.80      209.05      8.77 o 
   1   2  11       17.65       14.56      4.45 o 
   2   2  11        5.45        8.30      4.42 o 
   3   2  11       98.10      102.57      9.02 o 
   4   2  11        6.80        7.58      4.70 o 
   5   2  11      151.74      145.92     12.62 o 
  -9   3  11       47.25       48.93      6.18 o 
  -8   3  11       11.98       10.62      4.25 o 
  -7   3  11      109.65      111.93      8.29 o 
  -6   3  11       24.85       26.08      3.77 o 
  -5   3  11      200.26      193.86     10.39 o 
  -4   3  11      131.22      134.82      5.82 o 
  -3   3  11      107.37      106.93      5.40 o 
  -2   3  11      481.87      458.73     14.05 o 
  -1   3  11      167.88      183.87      9.91 o 
   0   3  11       14.80       15.63      4.54 o 
   1   3  11      121.18      130.69      8.32 o 
   2   3  11       53.87       57.54      6.94 o 
   3   3  11      217.82      226.18     13.29 o 
   4   3  11      154.26      164.40     10.59 o 
   5   3  11        3.04        4.41      4.96 o 
  -9   4  11       31.89       24.98      6.82 o 
  -8   4  11       99.51       91.54      9.11 o 
  -7   4  11        1.85       -0.72      2.03 o 
  -6   4  11      731.99      753.43     25.80 o 
  -5   4  11      151.31      165.88     14.12 o 
  -4   4  11      147.77      134.23      7.44 o 
  -3   4  11      704.76      709.74     12.58 o 
  -2   4  11        1.27       -0.06      1.79 o 
  -1   4  11      178.02      189.82      8.87 o 
   0   4  11       58.77       61.85      7.93 o 
   1   4  11        2.81        3.51      5.27 o 
   2   4  11      210.40      218.66     13.29 o 
   3   4  11       49.19       41.67      7.36 o 
   4   4  11       21.41       19.43      6.75 o 
  -9   5  11       17.53       13.80      4.92 o 
  -8   5  11       16.49       16.26      5.18 o 
  -7   5  11       48.59       32.05      4.47 o 
  -6   5  11        8.24        9.19      3.12 o 
  -5   5  11      255.15      273.09     11.70 o 
  -4   5  11      133.12      138.14      6.19 o 
  -3   5  11      113.29      131.06      6.96 o 
  -2   5  11      721.05      727.15     13.34 o 
  -1   5  11       75.21       80.50      5.49 o 
   0   5  11       24.61       20.66      6.51 o 
   1   5  11      134.99      126.89      9.60 o 
   2   5  11        8.23        8.02      6.59 o 
   3   5  11       53.09       52.15     10.45 o 
  -8   6  11        7.99        8.16      2.96 o 
  -7   6  11        4.65        3.64      2.60 o 
  -6   6  11       53.75       47.33      5.87 o 
  -5   6  11       82.91       72.94      5.96 o 
  -4   6  11      120.16      116.27      6.88 o 
  -3   6  11      156.10      178.53      7.93 o 
  -2   6  11       49.38       66.61      5.28 o 
  -1   6  11      286.63      283.17     11.25 o 
   0   6  11       68.21       73.15      5.62 o 
   1   6  11      568.58      595.93     19.93 o 
   2   6  11      208.44      203.22     11.01 o 
  -8   7  11      117.50      108.33      6.05 o 
  -7   7  11        2.93        2.74      2.69 o 
  -6   7  11        9.85        7.92      3.26 o 
  -5   7  11      379.21      379.48     20.10 o 
  -4   7  11       28.51       31.75      5.06 o 
  -3   7  11      138.53      153.70     10.74 o 
  -2   7  11       16.47       19.55      4.16 o 
  -1   7  11       37.20       41.04      5.34 o 
   0   7  11      324.04      329.25     11.75 o 
  -6   8  11        2.98        2.50      3.28 o 
  -5   8  11       28.86       28.97     10.99 o 
  -4   8  11      129.55      136.04      6.84 o 
  -3   8  11        0.00       -2.76      2.99 o 
  -2   8  11       41.03       26.51      9.55 o 
   0  -8  12       14.55       12.48     13.29 o 
   1  -8  12      132.86      149.94     14.22 o 
   2  -8  12       24.97       31.96      8.85 o 
   3  -8  12       54.61       58.62      9.55 o 
  -2  -7  12       31.09       40.00     10.86 o 
  -1  -7  12       22.90       12.60      8.12 o 
   0  -7  12      162.71      172.70     14.76 o 
   1  -7  12        0.01        9.24      6.92 o 
   2  -7  12      396.29      406.16     18.63 o 
   3  -7  12      125.86      143.22     12.02 o 
   4  -7  12       51.11       49.47      8.58 o 
   5  -7  12      115.69      117.13     10.43 o 
  -4  -6  12      142.69      158.17     26.36 o 
  -3  -6  12       15.23        8.85      8.04 o 
  -2  -6  12      245.40      266.34     17.66 o 
  -1  -6  12      190.24      219.73     15.92 o 
   0  -6  12      654.10      671.68     35.48 o 
   1  -6  12      243.27      259.03     23.30 o 
   2  -6  12       27.59       36.67     13.33 o 
   3  -6  12      285.39      297.95     15.15 o 
   4  -6  12      115.56      124.44     10.70 o 
   5  -6  12       36.58       27.17     11.59 o 
  -5  -5  12       17.45       19.44     10.70 o 
   3  -5  12        1.35        2.68      3.19 o 
   4  -5  12      378.47      367.42     12.37 o 
   5  -5  12      125.42      130.08      8.61 o 
   6  -5  12        1.24       -5.04      5.14 o 
  -6  -4  12       58.37       52.69      7.03 o 
  -5  -4  12      330.29      346.59     14.30 o 
  -4  -4  12        1.76        7.77     11.48 o 
  -3  -4  12      229.13      240.02     15.81 o 
  -2  -4  12        7.11        5.91      9.70 o 
  -1  -4  12      122.07      137.85     11.98 o 
   0  -4  12      237.57      239.44     13.76 o 
   1  -4  12       81.59       83.60      6.64 o 
   2  -4  12       51.20       63.21      9.69 o 
   3  -4  12      690.95      630.89     14.77 o 
   4  -4  12       44.25       31.18     23.19 o 
   5  -4  12      265.64      270.68     11.66 o 
   6  -4  12       88.50       75.94     45.41 o 
  -6  -3  12      197.98      232.57     16.55 o 
  -5  -3  12      194.50      208.18     10.69 o 
  -4  -3  12      271.00      281.22     16.46 o 
  -3  -3  12        0.46        2.36      5.29 o 
  -2  -3  12      415.39      374.85     25.58 o 
  -1  -3  12      298.25      317.51     12.59 o 
   0  -3  12      235.05      225.32     11.02 o 
   1  -3  12      309.13      295.67     11.84 o 
   2  -3  12       25.57       26.22      5.81 o 
   3  -3  12      448.81      440.63     14.85 o 
   4  -3  12      202.11      200.22      9.06 o 
   5  -3  12       26.93       18.72     18.18 o 
   6  -3  12      139.25      150.24      8.61 o 
  -7  -2  12       15.67        4.53      4.42 o 
  -6  -2  12      319.04      352.95     16.56 o 
  -5  -2  12       64.78       83.98     15.23 o 
  -4  -2  12       47.79       49.97      9.27 o 
  -3  -2  12      609.36      634.24     22.30 o 
  -2  -2  12       20.05       20.87      4.92 o 
  -1  -2  12        1.34       -1.15      2.91 o 
   0  -2  12      160.97      151.13      7.82 o 
   1  -2  12      151.83      146.75      9.50 o 
   2  -2  12      172.57      173.32      9.90 o 
   3  -2  12       12.48       13.61      4.45 o 
   4  -2  12       89.26       93.66     55.94 o 
   5  -2  12       17.32       23.55      6.28 o 
   6  -2  12       42.92       35.88      6.09 o 
  -7  -1  12       96.54      102.88      8.10 o 
  -6  -1  12        0.36       -0.17      2.96 o 
  -5  -1  12       99.82       96.40     10.61 o 
  -4  -1  12      319.55      299.81     15.69 o 
  -3  -1  12       99.74      103.22      7.30 o 
  -2  -1  12      585.66      567.16     27.30 o 
  -1  -1  12        4.59        9.41      4.76 o 
   0  -1  12      320.44      299.56     12.11 o 
   1  -1  12      272.83      270.36     13.35 o 
   2  -1  12       21.62       17.47      5.71 o 
   3  -1  12       15.20       13.27      4.55 o 
   4  -1  12      242.41      235.56     12.07 o 
   5  -1  12       35.54       39.71      7.53 o 
   6  -1  12      367.51      374.76     13.72 o 
  -8   0  12        2.69        2.13      4.69 o 
  -7   0  12       28.09       14.81     13.29 o 
  -6   0  12      244.70      241.21     10.24 o 
  -5   0  12       21.67       29.03      8.91 o 
  -4   0  12      461.92      454.41     12.82 o 
  -3   0  12      574.75      547.32     20.79 o 
  -2   0  12       27.48       28.06      6.14 o 
  -1   0  12      572.30      532.41     19.18 o 
   0   0  12        2.39        1.35      3.79 o 
   1   0  12      377.57      371.66     11.68 o 
   2   0  12      260.71      259.29     10.42 o 
   3   0  12      174.87      170.59      9.12 o 
   4   0  12      204.55      212.70     10.26 o 
   5   0  12      379.24      376.75     15.96 o 
  -8   1  12      111.11      121.04      8.78 o 
  -7   1  12       18.07       10.79     11.13 o 
  -6   1  12       75.03       82.44      7.30 o 
  -5   1  12      675.10      625.33     12.60 o 
  -4   1  12       11.34       12.08      3.99 o 
  -3   1  12      443.28      411.27     17.76 o 
  -2   1  12      302.57      273.38     11.87 o 
  -1   1  12       55.39       55.13      7.43 o 
   0   1  12      455.43      467.29     15.38 o 
   1   1  12      104.27       97.92      7.57 o 
   2   1  12       40.12       41.01      6.15 o 
   3   1  12      388.43      398.26     13.36 o 
   4   1  12        6.54        5.11      5.30 o 
   5   1  12      170.48      162.33     16.27 o 
  -8   2  12        0.47        0.14      2.48 o 
  -7   2  12       17.18        5.96      6.16 o 
  -6   2  12       64.48       51.98     15.03 o 
  -5   2  12       96.80      104.79      5.92 o 
  -4   2  12      386.28      373.84     10.54 o 
  -3   2  12       27.97       17.69     10.38 o 
  -2   2  12      350.66      337.61     11.35 o 
  -1   2  12      378.52      399.98     12.34 o 
   0   2  12      145.99      136.30     10.14 o 
   1   2  12        3.65        4.87      4.07 o 
   2   2  12       31.27       29.64      6.01 o 
   3   2  12       73.44       86.59      8.29 o 
   4   2  12      210.94      230.17     14.14 o 
  -8   3  12       10.75        5.01      7.40 o 
  -7   3  12        0.56        1.91      5.42 o 
  -6   3  12      232.74      230.13     13.23 o 
  -5   3  12       25.23       29.81     10.42 o 
  -4   3  12      166.57      179.48      8.01 o 
  -3   3  12      336.92      348.07     10.06 o 
  -2   3  12       18.91       14.78      4.73 o 
  -1   3  12      107.76      104.28     14.43 o 
   0   3  12       19.06       26.29      6.91 o 
   1   3  12        9.32       19.09      5.45 o 
   2   3  12       98.34      108.23     10.64 o 
   3   3  12       25.84       35.64      7.20 o 
   4   3  12       31.35       34.36      7.53 o 
  -8   4  12      253.20      255.16     11.21 o 
  -7   4  12       91.83      103.77      5.99 o 
  -6   4  12       30.83       22.77      8.62 o 
  -5   4  12       88.92       80.02      6.76 o 
  -4   4  12      100.69      114.18      9.67 o 
  -3   4  12      142.92      155.99      8.99 o 
  -2   4  12      284.50      290.40      9.82 o 
  -1   4  12       13.60       15.38      6.21 o 
   0   4  12       76.42       75.45      9.12 o 
   1   4  12       72.05       90.73     10.48 o 
   2   4  12        8.19        3.87      4.78 o 
   3   4  12       81.66       81.51      9.48 o 
  -8   5  12        4.54        0.73      4.25 o 
  -7   5  12       55.69       44.60      7.38 o 
  -6   5  12       22.12       14.23      3.80 o 
  -5   5  12        3.94        2.40      3.09 o 
  -4   5  12      146.66      160.43      7.98 o 
  -3   5  12      418.27      420.85     13.46 o 
  -2   5  12       30.19       26.68      4.52 o 
  -1   5  12      203.39      214.76      8.21 o 
   0   5  12       45.68       40.03      5.14 o 
   1   5  12       26.45       25.81      8.50 o 
   2   5  12       52.79       62.89     10.91 o 
  -7   6  12        6.35       15.66      3.89 o 
  -6   6  12       20.64       21.13      5.71 o 
  -5   6  12        1.08        5.29      3.64 o 
  -4   6  12       78.50      102.04      7.00 o 
  -3   6  12      485.69      496.66     13.35 o 
  -2   6  12       49.52       41.32      5.67 o 
  -1   6  12       23.67       26.95      4.71 o 
   0   6  12      220.65      240.12      9.61 o 
   1   6  12      109.42       83.15      9.03 o 
  -6   7  12        0.67        0.84      2.98 o 
  -5   7  12       42.92       39.66      6.55 o 
  -4   7  12       26.20       21.77      4.51 o 
  -3   7  12        1.05        1.38      3.25 o 
  -2   7  12      139.52      149.49     16.82 o 
  -1   7  12       30.22       32.71      7.03 o 
   0  -7  13       76.42       52.90     11.21 o 
   1  -7  13       87.86       84.63     19.28 o 
   2  -7  13       14.74        9.89     11.79 o 
   3  -7  13       28.34       26.09      8.54 o 
  -2  -6  13        4.27        5.37      7.30 o 
  -1  -6  13       58.70       58.78     11.21 o 
   0  -6  13       68.54       65.15     18.36 o 
   1  -6  13       21.18       38.30      9.39 o 
   2  -6  13      229.01      263.63     16.46 o 
   3  -6  13       19.73       18.86     12.21 o 
   4  -6  13      128.29      125.09     11.83 o 
  -4  -5  13      123.51      137.42     15.84 o 
  -3  -5  13       32.97       41.31     10.82 o 
  -2  -5  13      258.28      253.05     26.86 o 
  -1  -5  13        3.52        7.96      7.07 o 
   0  -5  13      195.67      203.62     15.38 o 
   1  -5  13      133.82      138.35     13.06 o 
   2  -5  13       64.75       48.96      9.31 o 
   3  -5  13      465.17      488.21     14.12 o 
   4  -5  13       12.99        4.72      6.40 o 
   5  -5  13       80.09       50.80     32.56 o 
  -5  -4  13       13.29       11.80      5.39 o 
  -4  -4  13       26.01       19.98      9.20 o 
  -3  -4  13       15.67       18.20      8.42 o 
  -2  -4  13       81.24       94.06     12.06 o 
  -1  -4  13      159.32      139.58     12.91 o 
   0  -4  13       28.52       28.21      8.54 o 
   1  -4  13       72.95       79.88      7.24 o 
   2  -4  13       50.67       42.50      7.36 o 
   3  -4  13       63.51       54.54     36.62 o 
   4  -4  13      129.64      111.65     75.34 o 
   5  -4  13       12.77        6.36      7.63 o 
  -5  -3  13      112.33      141.32     15.19 o 
  -4  -3  13        8.38        6.96      7.15 o 
  -3  -3  13      330.41      316.04     27.82 o 
  -2  -3  13       22.36       24.46      8.15 o 
  -1  -3  13      165.28      161.33     11.09 o 
   0  -3  13        2.12        5.31      4.91 o 
   1  -3  13        0.81        1.53      3.32 o 
   2  -3  13      209.50      209.53     14.84 o 
   3  -3  13      127.91      140.45     10.36 o 
   4  -3  13       17.75        9.14     10.69 o 
   5  -3  13      234.49      234.38     10.73 o 
  -6  -2  13       12.09       11.62      5.32 o 
  -5  -2  13       43.17       54.87      8.25 o 
  -4  -2  13      529.77      539.90     22.80 o 
  -3  -2  13       12.67       21.56      8.12 o 
  -2  -2  13      207.13      214.29     10.18 o 
  -1  -2  13      214.82      198.45      9.66 o 
   0  -2  13       59.51       65.36      6.81 o 
   1  -2  13      140.57      138.77     10.13 o 
   2  -2  13       21.79       26.87      5.71 o 
   3  -2  13      166.23      163.58     11.34 o 
   4  -2  13        3.74        7.07      7.21 o 
   5  -2  13       69.76       42.56     35.07 o 
  -7  -1  13        4.85        3.76      7.00 o 
  -6  -1  13       90.62       79.87      9.54 o 
  -5  -1  13       19.47       23.67      5.77 o 
  -4  -1  13      413.59      407.20     19.59 o 
  -3  -1  13      128.07      137.15      8.63 o 
  -2  -1  13       15.65        7.93      8.17 o 
  -1  -1  13       44.58       28.88     22.38 o 
   0  -1  13      191.30      201.43      9.55 o 
   1  -1  13      110.28      115.31      9.78 o 
   2  -1  13       52.48       57.92      6.86 o 
   3  -1  13        4.76        9.56      4.74 o 
   4  -1  13        5.52        9.24      4.86 o 
   5  -1  13       20.37       17.17      9.39 o 
  -7   0  13        9.34        5.32      5.65 o 
  -6   0  13       20.74        4.71      6.26 o 
  -5   0  13       54.13       61.99      8.62 o 
  -4   0  13       89.64      100.09      7.85 o 
  -3   0  13      230.62      218.54     11.63 o 
  -2   0  13      151.64      154.19      8.87 o 
  -1   0  13        9.90        7.16      7.23 o 
   0   0  13      143.31      138.31      8.83 o 
   1   0  13       77.04       88.42      7.77 o 
   2   0  13      122.29      130.76      8.89 o 
   3   0  13       10.85       10.50      5.07 o 
   4   0  13       10.62       15.61      5.72 o 
  -7   1  13       33.97       20.22     15.32 o 
  -6   1  13       41.89       21.67     17.27 o 
  -5   1  13       38.46       24.52     10.48 o 
  -4   1  13      158.62      150.10      7.32 o 
  -3   1  13      312.04      269.71     12.54 o 
  -2   1  13       40.40       14.88     18.57 o 
  -1   1  13      808.84      792.65     18.82 o 
   0   1  13       21.77       20.83      5.63 o 
   1   1  13      234.06      231.81     10.92 o 
   2   1  13       87.85      101.05      8.61 o 
   3   1  13       76.06       78.03      8.35 o 
   4   1  13      166.18      153.26     10.68 o 
  -7   2  13        5.05        3.67      4.77 o 
  -6   2  13      126.12      129.62      7.06 o 
  -5   2  13       63.42       66.66      6.37 o 
  -4   2  13       22.06       18.70      8.51 o 
  -3   2  13      191.11      182.72      9.50 o 
  -2   2  13      186.24      192.20     11.59 o 
  -1   2  13      477.95      461.55     17.02 o 
   0   2  13      167.55      172.24      9.97 o 
   1   2  13       17.39       20.96      7.16 o 
   2   2  13       96.16      109.85      9.10 o 
   3   2  13       70.33       63.65      9.96 o 
  -7   3  13       40.49       11.39     16.89 o 
  -6   3  13       15.59       10.11      4.74 o 
  -5   3  13        1.18        2.98      3.43 o 
  -4   3  13        7.26        2.62      3.31 o 
  -3   3  13        5.38        1.62      2.85 o 
  -2   3  13      372.31      344.41     12.68 o 
  -1   3  13       13.82       19.53      5.72 o 
   0   3  13      114.20      125.40     16.46 o 
   1   3  13        1.38        4.62      4.75 o 
   2   3  13       24.79       19.78      6.42 o 
   3   3  13       13.76       22.00      7.01 o 
  -7   4  13        1.53       -0.45      2.84 o 
  -6   4  13      153.54      157.99      8.70 o 
  -5   4  13        0.30        1.90      3.02 o 
  -4   4  13       53.68       52.78      5.58 o 
  -3   4  13       62.41       65.58      7.62 o 
  -2   4  13        8.98        8.13      3.82 o 
  -1   4  13      145.53      138.87      9.66 o 
   0   4  13       15.87       22.49      7.83 o 
   1   4  13       16.58       16.64      7.64 o 
   2   4  13      120.63      117.16     13.11 o 
  -7   5  13      152.59      148.07      7.58 o 
  -6   5  13       39.58       42.61      6.95 o 
  -5   5  13      147.39      145.01     12.43 o 
  -4   5  13        3.64        2.60      3.14 o 
  -3   5  13       99.43       98.87      7.68 o 
  -2   5  13      138.27      140.18      8.45 o 
  -1   5  13        0.08        2.88      3.65 o 
   0   5  13       81.59       69.18      6.48 o 
   1   5  13       65.06       62.33     21.06 o 
  -6   6  13       12.98       14.94      4.90 o 
  -5   6  13        8.94        9.90      5.46 o 
  -4   6  13       65.89       65.46      6.80 o 
  -3   6  13        0.99        6.64      4.37 o 
  -2   6  13        4.52        4.91      4.59 o 
  -1   6  13      211.99      217.56      9.32 o 
   0  -6  14       77.47       67.74     12.17 o 
   1  -6  14       25.52       21.25      9.20 o 
   2  -6  14        2.90        3.40      6.49 o 
  -2  -5  14       24.99       20.40      9.58 o 
  -1  -5  14      253.00      280.64     18.97 o 
   0  -5  14       57.39       57.31     11.48 o 
   1  -5  14       18.12        8.27     12.02 o 
   2  -5  14       89.26       95.45     19.52 o 
   3  -5  14        3.64        4.80      4.35 o 
  -3  -4  14       54.72       60.25     19.05 o 
  -2  -4  14      103.76       97.11     13.26 o 
  -1  -4  14        1.81        0.08      4.29 o 
   0  -4  14      107.40       85.87     19.63 o 
   1  -4  14      104.46       97.56     10.07 o 
   2  -4  14      169.80      182.01     15.82 o 
   3  -4  14      210.21      199.98     12.47 o 
  -4  -3  14       20.01       11.67      8.19 o 
  -3  -3  14       44.84       50.62     10.82 o 
  -2  -3  14      273.33      272.99     17.85 o 
  -1  -3  14      141.14      159.44     15.66 o 
   0  -3  14        0.51        3.22      4.21 o 
   1  -3  14      276.66      269.79     15.15 o 
   2  -3  14        1.06        4.21      5.17 o 
   3  -3  14       79.58       90.24      9.98 o 
   4  -3  14       81.44       50.24     40.67 o 
  -5  -2  14       60.37       68.60      8.32 o 
  -4  -2  14      111.97       91.70     20.25 o 
  -3  -2  14      466.73      460.72     22.61 o 
  -2  -2  14      111.99      131.06      9.46 o 
  -1  -2  14      256.79      254.80     23.03 o 
   0  -2  14       60.82       58.49     10.20 o 
   1  -2  14       22.52       21.75      5.83 o 
   2  -2  14      156.04      153.33     14.51 o 
   3  -2  14       12.55       16.16      6.77 o 
   4  -2  14       47.25       27.25     26.07 o 
  -6  -1  14        5.10        2.16      4.78 o 
  -5  -1  14       62.23       57.89      7.88 o 
  -4  -1  14       66.87       79.76     11.94 o 
  -3  -1  14       11.01        3.86      4.41 o 
  -2  -1  14      342.07      351.94     15.34 o 
  -1  -1  14       37.68       42.08      8.09 o 
   0  -1  14      226.03      243.38     13.50 o 
   1  -1  14       98.08       97.90      8.61 o 
   2  -1  14       81.02       83.27      8.44 o 
   3  -1  14       51.65       52.09      7.66 o 
   4  -1  14        3.49        6.57     12.10 o 
  -6   0  14       61.59       55.20     12.60 o 
  -5   0  14        0.22        5.22      5.69 o 
  -4   0  14      249.03      248.00     11.74 o 
  -3   0  14       35.09       22.57     19.03 o 
  -2   0  14       27.63       14.21     13.41 o 
  -1   0  14      389.98      371.27     15.89 o 
   0   0  14       41.94       58.05      9.12 o 
   1   0  14      154.64      155.42     14.09 o 
   2   0  14       14.77        7.51      5.12 o 
   3   0  14        1.75        1.95      5.41 o 
  -6   1  14       45.04       21.16     18.80 o 
  -5   1  14      298.64      312.73     12.46 o 
  -4   1  14        2.98        2.27      3.56 o 
  -3   1  14      207.77      218.58     12.69 o 
  -2   1  14      182.37      165.18     10.32 o 
  -1   1  14       47.10       19.85     23.15 o 
   0   1  14      388.88      394.32     21.52 o 
   1   1  14       22.98       23.72      6.45 o 
   2   1  14       79.53       86.44      9.11 o 
   3   1  14      116.14      106.04      9.89 o 
  -6   2  14       37.44       36.14     12.79 o 
  -5   2  14       57.06       57.06      6.09 o 
  -4   2  14       25.56       15.95      8.48 o 
  -3   2  14        2.49       -0.69      3.39 o 
  -2   2  14      182.80      205.32     11.83 o 
  -1   2  14      386.45      360.00     13.85 o 
   0   2  14       17.07       16.87      9.89 o 
   1   2  14      413.04      405.97     18.28 o 
   2   2  14       90.19       69.14     10.69 o 
  -6   3  14       16.36        8.20      5.21 o 
  -5   3  14       43.60       32.34     12.17 o 
  -4   3  14       61.23       74.29      8.70 o 
  -3   3  14       89.88      108.94     10.72 o 
  -2   3  14        0.19        4.68      4.63 o 
  -1   3  14       75.91       70.61     10.03 o 
   0   3  14      196.41      190.90     11.50 o 
   1   3  14       44.47       32.27      9.20 o 
  -6   4  14        3.63        2.05      3.78 o 
  -5   4  14       12.45        5.08      5.19 o 
  -4   4  14       50.09       59.08      6.47 o 
  -3   4  14       34.91       29.61      6.92 o 
  -2   4  14      167.42      162.64     12.59 o 
  -1   4  14        9.67       11.82      5.93 o 
   0   4  14       76.48       83.67      9.67 o 
  -5   5  14        5.86        6.92      4.93 o 
  -4   5  14      131.89      105.15     16.80 o 
  -3   5  14       55.13       65.14      8.77 o 
  -2   5  14       33.93       37.66      6.43 o 
  -1  -4  15      280.39      287.94     19.79 o 
   0  -4  15        0.61        2.09      6.61 o 
   1  -4  15      225.02      231.46     12.36 o 
  -3  -3  15       74.01       77.13     13.14 o 
  -2  -3  15       38.16       43.98     18.16 o 
  -1  -3  15        2.08        7.61      8.08 o 
   0  -3  15      175.43      177.11     11.38 o 
   1  -3  15        2.25        1.88      4.18 o 
   2  -3  15      185.77      190.16     16.81 o 
  -4  -2  15        1.61        1.58      6.38 o 
  -3  -2  15       14.36        7.69     12.79 o 
  -2  -2  15       84.43       47.90     35.26 o 
  -1  -2  15       68.58       56.13     12.95 o 
   0  -2  15       28.73       25.36      6.84 o 
   1  -2  15      288.45      295.80     13.76 o 
   2  -2  15        6.06        5.31      6.33 o 
  -4  -1  15      144.26      149.86     16.00 o 
  -3  -1  15       66.15       27.21     30.82 o 
  -2  -1  15        0.23        2.38      4.41 o 
  -1  -1  15      271.11      270.83     15.63 o 
   0  -1  15      213.47      213.40     12.04 o 
   1  -1  15      104.09      113.38      9.90 o 
   2  -1  15      185.79      205.46     18.86 o 
  -5   0  15      102.46       89.73     21.64 o 
  -4   0  15        5.88       -1.14      3.30 o 
  -3   0  15      107.75      106.66     11.30 o 
  -2   0  15       37.15       19.18     17.82 o 
  -1   0  15       48.78       27.44     20.66 o 
   0   0  15      274.05      261.78     12.95 o 
   1   0  15       14.71       11.35      7.13 o 
   2   0  15        7.44        8.83      7.09 o 
  -5   1  15       45.22       33.21     14.87 o 
  -4   1  15       32.00       23.00     10.46 o 
  -3   1  15        9.88        1.00      4.61 o 
  -2   1  15      196.40      203.22     12.10 o 
  -1   1  15      137.48      111.87     66.87 o 
   0   1  15       26.07       30.02      7.24 o 
   1   1  15       90.42       87.17     11.58 o 
  -5   2  15        9.36        2.82      4.13 o 
  -4   2  15        3.73        3.68      3.99 o 
  -3   2  15      212.56      200.16     27.92 o 
  -2   2  15       15.44        3.36      6.04 o 
  -1   2  15      140.20      137.64     10.84 o 
   0   2  15      179.76      177.53     11.92 o 
  -4   3  15        3.86        0.79      3.86 o 
  -3   3  15       23.91       12.14      5.15 o 
  -2   3  15      135.97      144.73     11.08 o 
  -1   3  15        2.88        1.80      4.49 o 
                                                 
